# Supplementary material for: Phylogenetic based dissection of eukaryotic Mo-insertase functionality: From mechanism to complex assembly
Source: PLoS One. 2026 Jun 12;21(6):e0350191. doi: 10.1371/journal.pone.0350191 (PMC13262936; doi:10.1371/journal.pone.0350191)
Supplement: S2 Data File — Annotation according to Probst, C., et al., Genetic characterization of the Neurospora crassa molybdenum cofactor biosynthesis, Fungal Genet Biol, 2014. 66: p. 69–78. The sequence alignments were carried out using EMBOSS Needle Pairwise Sequence Alignment (Madeira, F., et al., The EMBL-EBI Job Dispatcher sequence analysis tools framework in 2024. Nucleic Acids Res, 2024. 52(W1): p. W521-W525.) and standard settings. We identified KAG6331869.1 from Astraeus odoratus to possesses the fungal domain organization, however the fusion protein was found to be part of a larger protein sized 2058 residues. For XP_007680954.1 from Baudoinia panamericana we confirmed the fungal type domain organization, however the G-domain was identified to be truncated. (ZIP) [file pone.0350191.s014.zip]

Archive with 57 entries (53 files):
- Data file S2/
- Data file S2/Fungi/
- Data file S2/Fungi/G-domain/
- Data file S2/Fungi/G-domain/Baudoinia_panamericana (XP_007680954.1) .out
- Data file S2/Fungi/G-domain/Thielaviopsis_punctulata (KKA29913.1).out
- Data file S2/Fungi/G-domain/Zasmidium_cellare (XP_033665687.1).out
- Data file S2/Fungi/G-domain/Saccharata_proteae (KAF2083731.1).out
- Data file S2/Fungi/G-domain/Septoria_linicola (USW56976.1).out
- Data file S2/Fungi/G-domain/Bogoriella_megaspora (KAI9713140.1).out
- Data file S2/Fungi/G-domain/Rhizopus_arrhizus (KAG1074379.1).out
- Data file S2/Fungi/G-domain/Friedmanniomyces_endolithicus (KAK0311547.1).out
- Data file S2/Fungi/G-domain/Pseudocercospora_fuligena (KAF7196685.1).out
- Data file S2/Fungi/G-domain/Beauveria_bassiana(XP_008598513.1).out
- Data file S2/Fungi/G-domain/Astraeus_odoratus (K)AG6335354.1.out
- Data file S2/Fungi/G-domain/Pseudocercospora_eumusae (KXS99726.1).out
- Data file S2/Fungi/G-domain/Aureobasidium_pullulans (XP_029761459.1).out
- Data file S2/Fungi/G-domain/Neohortaea_acidophila (KAF2488123.1).out
- Data file S2/Fungi/G-domain/Lecanicillium_sp._MT-2017a (KAK3182382.1).out
- Data file S2/Fungi/G-domain/Hesseltinella_vesiculosa (ORX54454.1).out
- Data file S2/Fungi/G-domain/Aspergillus_nidulans_XP_682307.1.out
- Data file S2/Fungi/G-domain/Diplodia_corticola (XP_020135528.1).out
- Data file S2/Fungi/G-domain/Pseudocercospora_musae (KXT07929.1).out
- Data file S2/Fungi/G-domain/Aureobasidium_melanogenum (KEQ59529.1).out
- Data file S2/Fungi/G-domain/Neohortaea_acidophila (KAF2484867.1).out
- Data file S2/Fungi/G-domain/Aspergillus_nidulans(XP_661382.1).out
- Data file S2/Fungi/G-domain/Geotrichum_candidum (KAF5108556.1).out
- Data file S2/Fungi/G-domain/Neurospora_crassa(XP_011394325.1).out
- Data file S2/Fungi/G-domain/Ustilaginoidea_virens (XP_042994323.1).out
- Data file S2/Fungi/G-domain/Elasticomyces_elasticus (KAK4965893.1).out
- Data file S2/Fungi/E-domain/
- Data file S2/Fungi/E-domain/Thielaviopsis_punctulata (KKA29913.1).out
- Data file S2/Fungi/E-domain/Zasmidium_cellare (XP_033665687.1).out
- Data file S2/Fungi/E-domain/Saccharata_proteae (KAF2083731.1).out
- Data file S2/Fungi/E-domain/Septoria_linicola (USW56976.1).out
- Data file S2/Fungi/E-domain/Bogoriella_megaspora (KAI9713140.1).out
- Data file S2/Fungi/E-domain/Rhizopus_arrhizus (KAG1074379.1).out
- Data file S2/Fungi/E-domain/Friedmanniomyces_endolithicus (KAK0311547.1).out
- Data file S2/Fungi/E-domain/Pseudocercospora_fuligena (KAF7196685.1).out
- Data file S2/Fungi/E-domain/Beauveria_bassiana(XP_008598513.1).out
- Data file S2/Fungi/E-domain/Astraeus_odoratus (K)AG6335354.1.out
- Data file S2/Fungi/E-domain/Baudoinia_panamericana (XP_007680954.1).out
- Data file S2/Fungi/E-domain/Pseudocercospora_eumusae (KXS99726.1).out
- Data file S2/Fungi/E-domain/Aureobasidium_pullulans (XP_029761459.1).out
- Data file S2/Fungi/E-domain/Neohortaea_acidophila (KAF2488123.1).out
- Data file S2/Fungi/E-domain/Lecanicillium_sp._MT-2017a (KAK3182382.1).out
- Data file S2/Fungi/E-domain/Hesseltinella_vesiculosa (ORX54454.1).out
- Data file S2/Fungi/E-domain/Aspergillus_nidulans_XP_682307.1.out
- Data file S2/Fungi/E-domain/Diplodia_corticola (XP_020135528.1).out
- Data file S2/Fungi/E-domain/Pseudocercospora_musae (KXT07929.1).out
- Data file S2/Fungi/E-domain/Aureobasidium_melanogenum (KEQ59529.1).out
- Data file S2/Fungi/E-domain/Neohortaea_acidophila (KAF2484867.1).out
- Data file S2/Fungi/E-domain/Aspergillus_nidulans(XP_661382.1).out
- Data file S2/Fungi/E-domain/Geotrichum_candidum (KAF5108556.1).out
- Data file S2/Fungi/E-domain/Neurospora_crassa(XP_011394325.1).out
- Data file S2/Fungi/E-domain/Ustilaginoidea_virens (XP_042994323.1).out
- Data file S2/Fungi/E-domain/Elasticomyces_elasticus (KAK4965893.1).out
- Data file S2/Fungi/E-domain/Tothia_fuscella (KAF2432630.1).out
