# Supplementary material for: Phylogenetic based dissection of eukaryotic Mo-insertase functionality: From mechanism to complex assembly
Source: PLoS One. 2026 Jun 12;21(6):e0350191. doi: 10.1371/journal.pone.0350191 (PMC13262936; doi:10.1371/journal.pone.0350191)
Supplement: S2 Data File — Annotation according to Probst, C., et al., Genetic characterization of the Neurospora crassa molybdenum cofactor biosynthesis, Fungal Genet Biol, 2014. 66: p. 69–78. The sequence alignments were carried out using EMBOSS Needle Pairwise Sequence Alignment (Madeira, F., et al., The EMBL-EBI Job Dispatcher sequence analysis tools framework in 2024. Nucleic Acids Res, 2024. 52(W1): p. W521-W525.) and standard settings. We identified KAG6331869.1 from Astraeus odoratus to possesses the fungal domain organization, however the fusion protein was found to be part of a larger protein sized 2058 residues. For XP_007680954.1 from Baudoinia panamericana we confirmed the fungal type domain organization, however the G-domain was identified to be truncated. (ZIP) [file pone.0350191.s014.zip › Data file S2/Fungi/G-domain/Rhizopus_arrhizus (KAG1074379.1).out]

########################################
# Program: needle
# Rundate: Mon 17 Feb 2025 07:23:19
# Commandline: needle
#    -auto
#    -stdout
#    -asequence emboss_needle-I20250217-072315-0935-17142526-p1m.asequence
#    -bsequence emboss_needle-I20250217-072315-0935-17142526-p1m.bsequence
#    -datafile EBLOSUM62
#    -gapopen 10.0
#    -gapextend 0.5
#    -endopen 10.0
#    -endextend 0.5
#    -aformat3 pair
#    -sprotein1
#    -sprotein2
# Align_format: pair
# Report_file: stdout
########################################

#=======================================
#
# Aligned_sequences: 2
# 1: EMBOSS_001
# 2: Rhizopus_arrhizus
# Matrix: EBLOSUM62
# Gap_penalty: 10.0
# Extend_penalty: 0.5
#
# Length: 702
# Identity:      80/702 (11.4%)
# Similarity:   127/702 (18.1%)
# Gaps:         502/702 (71.5%)
# Score: 347.0
# 
#
#=======================================

EMBOSS_001         1 MSSSTTPAALKAAILIVSTTAAQDPATDSADVTLRQVFDEQQAQWEVHES     50
                            ......||.||.||:::.:.|.:...::::...|: ::.:.:.
Rhizopus_arrh      1 -------MVYTVGILTVSDTASKEASLDKSGPVIKEILSRQE-KYSIEKE     42

EMBOSS_001        51 KIVPDDVVQIQKQIIHWTNQATAASGDNNNNNNTNTINLIVTTGGTGFAV    100
                     .||||::..|||.:..|.              :|::::||:.||||||:.
Rhizopus_arrh     43 WIVPDEIHDIQKTVETWA--------------DTDSLDLILLTGGTGFSK     78

EMBOSS_001       101 SDQTTEAVSALLHKNAPGLVHGMLAASLQVTPFAMMSRPVAGVRNGTVIV    150
                     .|:|.||:..||.:..||:.|.:|::|:.:||||.:||||.|:||.|:|:
Rhizopus_arrh     79 RDRTPEAIEPLLTRKTPGITHLLLSSSISITPFAALSRPVTGIRNKTIII    128

EMBOSS_001       151 ALPGSPKGAKENLQAVIKMLPHACMQAAGANSRALHKGGVKKLEQEAGVE    200
                     .||||||..||||.|:|.:||||....:..:|..     ||:.       
Rhizopus_arrh    129 TLPGSPKACKENLDAIISVLPHALDLLSNQHSET-----VKET-------    166

EMBOSS_001       201 GGGGRGHGHGHGHGHGHKHHDHGEHRGGGGGGCGAHGHGHNHGHGPGHGH    250
                             |....||...||:..|:                         
Rhizopus_arrh    167 --------HAQIQGHQCTHHESEEN-------------------------    183

EMBOSS_001       251 AGLVRHTIPSENPKSNDPSLGPSRRHR-----------------------    277
                       |...:.|.:.|        .||:.|                       
Rhizopus_arrh    184 --LTGQSAPLDAP--------VSRKARSSPYPLISVGDAQDLVDQHTKQL    223

EMBOSS_001       278 --------------------------------------------------    277
                                                                       
Rhizopus_arrh    224 NVINMPVSQFLASGYILAEDVQSIEPVPGYRASIVDGYAVYAEDGPGVYA    273

EMBOSS_001       278 --------------------------------------------------    277
                                                                       
Rhizopus_arrh    274 VESVALAEQQETATSLSKGKIAYVATGGMIPDRADAVVMVEDTKLIKSSD    323

EMBOSS_001       278 --------------------------------------------------    277
                                                                       
Rhizopus_arrh    324 DGKEELLVQILSRASKGQNIREIGSDCGVGEKVGMKGQKVGPSEVALLAS    373

EMBOSS_001       278 --------------------------------------------------    277
                                                                       
Rhizopus_arrh    374 VGVRHVKVYRKPLVGVLSSGNEVLEHIHTDSLKPGQIRDTNRLSLLAAVR    423

EMBOSS_001       278 --------------------------------------------------    277
                                                                       
Rhizopus_arrh    424 NAGFEATDLGIVSDNVDDIHEALEEALSRVDVLITTGGVSIGKADLMKPI    473

EMBOSS_001       278 --------------------------------------------------    277
                                                                       
Rhizopus_arrh    474 LEQKLGASIHFGRVFMKPGKPTTFATVPCGKNSKLVFALPGNPVSATVTF    523

EMBOSS_001       278 --------------------------------------------------    277
                                                                       
Rhizopus_arrh    524 YLFVLPALRKMSGMGRSRNVIVPVQLDCDIILDTRPEFHRVHVKADMTGL    573

EMBOSS_001       278 --------------------------------------------------    277
                                                                       
Rhizopus_arrh    574 IAQTTGNQISSRMMSMAEANGLLQLPPKNTELSKLQKGATVPCMLIGQLD    623

EMBOSS_001       278 --    277
                       
Rhizopus_arrh    624 SY    625


#---------------------------------------
#---------------------------------------
