# Supplementary material for: Phylogenetic based dissection of eukaryotic Mo-insertase functionality: From mechanism to complex assembly
Source: PLoS One. 2026 Jun 12;21(6):e0350191. doi: 10.1371/journal.pone.0350191 (PMC13262936; doi:10.1371/journal.pone.0350191)
Supplement: S2 Data File — Annotation according to Probst, C., et al., Genetic characterization of the Neurospora crassa molybdenum cofactor biosynthesis, Fungal Genet Biol, 2014. 66: p. 69–78. The sequence alignments were carried out using EMBOSS Needle Pairwise Sequence Alignment (Madeira, F., et al., The EMBL-EBI Job Dispatcher sequence analysis tools framework in 2024. Nucleic Acids Res, 2024. 52(W1): p. W521-W525.) and standard settings. We identified KAG6331869.1 from Astraeus odoratus to possesses the fungal domain organization, however the fusion protein was found to be part of a larger protein sized 2058 residues. For XP_007680954.1 from Baudoinia panamericana we confirmed the fungal type domain organization, however the G-domain was identified to be truncated. (ZIP) [file pone.0350191.s014.zip › Data file S2/Fungi/E-domain/Aspergillus_nidulans(XP_661382.1).out]

########################################
# Program: needle
# Rundate: Mon 17 Feb 2025 07:33:01
# Commandline: needle
#    -auto
#    -stdout
#    -asequence emboss_needle-I20250217-073255-0889-89580191-p1m.asequence
#    -bsequence emboss_needle-I20250217-073255-0889-89580191-p1m.bsequence
#    -datafile EBLOSUM62
#    -gapopen 10.0
#    -gapextend 0.5
#    -endopen 10.0
#    -endextend 0.5
#    -aformat3 pair
#    -sprotein1
#    -sprotein2
# Align_format: pair
# Report_file: stdout
########################################

#=======================================
#
# Aligned_sequences: 2
# 1: EMBOSS_001
# 2: Aspergillus_nidulans(XP_661382.1)
# Matrix: EBLOSUM62
# Gap_penalty: 10.0
# Extend_penalty: 0.5
#
# Length: 722
# Identity:     270/722 (37.4%)
# Similarity:   339/722 (47.0%)
# Gaps:         287/722 (39.8%)
# Score: 1248.5
# 
#
#=======================================

EMBOSS_001         1 --------------------------------------------------      0
                                                                       
Aspergillus_n      1 MAEQRLKAAILVVSDTAFQDPSSDRVFGTLIDVFPADGPWEKPITKIVPD     50

EMBOSS_001         1 --------------------------------------------------      0
                                                                       
Aspergillus_n     51 DVLQIQRAVCDWTDSPSPVNLVLISGGTGFAVKDNTPEAVTPLLHRHAPG    100

EMBOSS_001         1 --------------------------------------------------      0
                                                                       
Aspergillus_n    101 LVHGMIAASLKVTPFAMMARPVAGTRHKSLVITLPGSPKGAKENLEAVIK    150

EMBOSS_001         1 --------------------------------------------------      0
                                                                       
Aspergillus_n    151 LLPHACTQAAGADSRTLHAGGIKKLEAEAGVKSESQHDHHHHHHHEHTHS    200

EMBOSS_001         1 -------------------------------------ESPYPMLSVSEAL     13
                                                          |||||||||.|||
Aspergillus_n    201 HSHSHGHGHGHVVPRAHTTPSERRSNDPAAGATRRYRESPYPMLSVDEAL    250

EMBOSS_001        14 SQIAQHTPMPQIVTSKVDSSLIGAVLAQDVSARENVPAFRASIVDGYAVV     63
                     .|::.|||.|:::...|:..|:|.|:|:||.|.|.|||:.|||||||||:
Aspergillus_n    251 RQVSAHTPEPEVIEVPVNIDLVGYVIAEDVYAAEAVPAYLASIVDGYAVI    300

EMBOSS_001        64 VPQ---DG-NMRGVFPVVSVSHAAPGDGEKMPTLKEGEIARITTGAPLPP    109
                     .|:   || :.:|:|||.|::||.. :|...| |:.|.||||||||||||
Aspergillus_n    301 APESPDDGHSTKGIFPVASITHANE-EGALAP-LEPGTIARITTGAPLPP    348

EMBOSS_001       110 GATSVIMVEDTVLVSTTSSKTEDAEDGKGVEEEKEVEILAADKVREGENV    159
                     .|.:|:|||||:|.|:|       .|||   ||..||||..: ::..|||
Aspergillus_n    349 NANAVVMVEDTLLASST-------PDGK---EEATVEILTGE-IKPNENV    387

EMBOSS_001       160 REVGSDIKQGQLILGKGDQVSAVGGEIGLLAAVGVGEVQVYRRPVVGVLS    209
                     |:.|||:..|..||.:||.::.||||||||||.|...|:|:::|||||||
Aspergillus_n    388 RQPGSDVALGSRILQRGDLITPVGGEIGLLAATGTRTVKVFKKPVVGVLS    437

EMBOSS_001       210 TGDEIVDHDRPGDLRLGEVRDTNRPTLISAARDWGYEVIDLGVARD-KAG    258
                     ||||:|:||.|..|:.|::||:|||:::|..:.||...:|||:||| .||
Aspergillus_n    438 TGDELVEHDDPRSLQGGQIRDSNRPSILSCLKSWGIPAVDLGIARDTPAG    487

EMBOSS_001       259 TLEETLRQALR-------QVDVVITTGGVSMGELDLLKPTIERSLGGTIR    301
                     .||::||.|||       .|||:||||||||||||||||||||||||||.
Aspergillus_n    488 ELEQSLRDALRGVGKSNTSVDVIITTGGVSMGELDLLKPTIERSLGGTIH    537

EMBOSS_001       302 FGRVAMKPGKPTTFATVPVKDNDG-----ERVSKVIFSLPGNPASALVTF    346
                     ||||:|||||||||||||.|....     ||.|::||||||||||||||.
Aspergillus_n    538 FGRVSMKPGKPTTFATVPFKPTSSAAGQQERSSRLIFSLPGNPASALVTL    587

EMBOSS_001       347 HLFVLPSLHQM---------SGVSPP-GLPKVPVTLGHDFSLDRSRPEYH    386
                     :||||||||::         .|::|. |||.|.|||.|.|.||..|.|||
Aspergillus_n    588 NLFVLPSLHKLIGLGQKQAALGIAPALGLPLVAVTLSHAFPLDPKRTEYH    637

EMBOSS_001       387 RAIVSVS-RDGVLTAVSTG----GQRSSRVGSMKGANALLCMPCGPEPLR    431
                     ||||:.| :||.|.|.|||    |||||||||:..||:||.:..|...:.
Aspergillus_n    638 RAIVTASPKDGRLYATSTGAEGVGQRSSRVGSLASANSLLVLQPGKGSIA    687

EMBOSS_001       432 KGAKVEALLMGGLRSDV-----    448
                     :|:.||||:||.:..:.     
Aspergillus_n    688 QGSLVEALMMGPIVREGAAVAL    709


#---------------------------------------
#---------------------------------------
