# Supplementary material for: Phylogenetic based dissection of eukaryotic Mo-insertase functionality: From mechanism to complex assembly
Source: PLoS One. 2026 Jun 12;21(6):e0350191. doi: 10.1371/journal.pone.0350191 (PMC13262936; doi:10.1371/journal.pone.0350191)
Supplement: S3 Data File — Annotation according to Sola, M., et al., Structural basis of dynamic glycine receptor clustering by gephyrin, Embo J, 2004. 23(13): p. 2510–9. The sequence alignments were carried out using EMBOSS Needle Pairwise Sequence Alignment (Madeira, F., et al., The EMBL-EBI Job Dispatcher sequence analysis tools framework in 2024. Nucleic Acids Res, 2024. 52(W1): p. W521-W525.) and standard settings. We identified KAJ8937396.1 from Aromia moschata to possess a N-terminal fused, partial G-domain sequence. For XP_046338115.2 from Haliotis rufescens, structures of E- and G-domain were predicted using (Powell, H.R., et al., Phyre2.2: A Community Resource for Template-based Protein Structure Prediction. J Mol Biol, 2025. 437(15): p. 168960. to refine domain annotation.) to refine domain annotation. According to this, the G-domain spans residues 13–175 and the E-domain residues 302–719. For CDW51849.1 from Trichuris trichiura, NP_509700.2 from Caenorhabditis elegans, KAK3092834.1 from Pinctada imbricata and kAF4523361.1 from Ephemera danica, we identified no G-domain encoding part within the annotated sequence (see S1 Table). (ZIP) [file pone.0350191.s015.zip]

Archive with 46 entries (42 files):
- Data file S3/
- Data file S3/Invertebrates/
- Data file S3/Invertebrates/E-domain/
- Data file S3/Invertebrates/E-domain/Ylistrum_balloti (XP_060074353.1).out
- Data file S3/Invertebrates/E-domain/Aphidius_gifuensis (XP_044008610.1).out
- Data file S3/Invertebrates/E-domain/Bradysia_odoriphaga (KAG4076195.1).out
- Data file S3/Invertebrates/E-domain/Capitella_teleta (ELT95068.1).out
- Data file S3/Invertebrates/E-domain/Drosophila_melanogaster (NP_726659.1).out
- Data file S3/Invertebrates/E-domain/Eriocheir_sinensis (XP_050734795.1).out
- Data file S3/Invertebrates/E-domain/Eufriesea_mexicana (XP_017757998.1).out
- Data file S3/Invertebrates/E-domain/Exocentrus_adspersus (KAJ8922790.1).out
- Data file S3/Invertebrates/E-domain/Haliotis_rubra (XP_046575609.1).out
- Data file S3/Invertebrates/E-domain/Homarus_americanus (XP_042227812.1).out
- Data file S3/Invertebrates/E-domain/Mya_arenaria (XP_052767335.1).out
- Data file S3/Invertebrates/E-domain/Nymphon_striatum (KAG1655538.1).out
- Data file S3/Invertebrates/E-domain/Osmia_bicornis_bicornis (XP_029040615.1).out
- Data file S3/Invertebrates/E-domain/Potamilus_streckersoni (KAK3599643.1).out
- Data file S3/Invertebrates/E-domain/Venturia_canescens (XP_043284622.1).out
- Data file S3/Invertebrates/E-domain/Aromia_moschata (KAJ8937396.1).out
- Data file S3/Invertebrates/E-domain/Caenorhabditis_elegans (NP_509700.2).out
- Data file S3/Invertebrates/E-domain/Ephemera_danica (KAF4523361.1).out
- Data file S3/Invertebrates/E-domain/Pinctada_imbricata (KAK3092834.1).out
- Data file S3/Invertebrates/E-domain/Fragment_Trichuris_trichiura (CDW51849.1).out
- Data file S3/Invertebrates/E-domain/Haliotis_rufescens (XP_046338115.2).out
- Data file S3/Invertebrates/G-domain/
- Data file S3/Invertebrates/G-domain/Ylistrum_balloti (XP_060074353.1).out
- Data file S3/Invertebrates/G-domain/Aphidius_gifuensis (XP_044008610.1).out
- Data file S3/Invertebrates/G-domain/Aromia_moschata (KAJ8937396.1).out
- Data file S3/Invertebrates/G-domain/Bradysia_odoriphaga (KAG4076195.1).out
- Data file S3/Invertebrates/G-domain/Capitella_teleta (ELT95068.1).out
- Data file S3/Invertebrates/G-domain/Drosophila_melanogaster (NP_726659.1).out
- Data file S3/Invertebrates/G-domain/Eriocheir_sinensis (XP_050734795.1).out
- Data file S3/Invertebrates/G-domain/Eufriesea_mexicana (XP_017757998.1).out
- Data file S3/Invertebrates/G-domain/Exocentrus_adspersus (KAJ8922790.1).out
- Data file S3/Invertebrates/G-domain/Haliotis_rubra (XP_046575609.1).out
- Data file S3/Invertebrates/G-domain/Homarus_americanus (XP_042227812.1).out
- Data file S3/Invertebrates/G-domain/Mya_arenaria (XP_052767335.1).out
- Data file S3/Invertebrates/G-domain/Nymphon_striatum (KAG1655538.1).out
- Data file S3/Invertebrates/G-domain/Osmia_bicornis_bicornis (XP_029040615.1).out
- Data file S3/Invertebrates/G-domain/Potamilus_streckersoni (KAK3599643.1).out
- Data file S3/Invertebrates/G-domain/Venturia_canescens (XP_043284622.1).out
- Data file S3/Invertebrates/G-domain/Caenorhabditis_elegans (NP_509700.2).out
- Data file S3/Invertebrates/G-domain/Ephemera_danica (KAF4523361.1).out
- Data file S3/Invertebrates/G-domain/Pinctada_imbricata (KAK3092834.1).out
- Data file S3/Invertebrates/G-domain/Fragment_Trichuris_trichiura (CDW51849.1).out
- Data file S3/Invertebrates/G-domain/Haliotis_rufescens (XP_046338115.2).out
