# Supplementary material for: Phylogenetic based dissection of eukaryotic Mo-insertase functionality: From mechanism to complex assembly
Source: PLoS One. 2026 Jun 12;21(6):e0350191. doi: 10.1371/journal.pone.0350191 (PMC13262936; doi:10.1371/journal.pone.0350191)
Supplement: S3 Data File — Annotation according to Sola, M., et al., Structural basis of dynamic glycine receptor clustering by gephyrin, Embo J, 2004. 23(13): p. 2510–9. The sequence alignments were carried out using EMBOSS Needle Pairwise Sequence Alignment (Madeira, F., et al., The EMBL-EBI Job Dispatcher sequence analysis tools framework in 2024. Nucleic Acids Res, 2024. 52(W1): p. W521-W525.) and standard settings. We identified KAJ8937396.1 from Aromia moschata to possess a N-terminal fused, partial G-domain sequence. For XP_046338115.2 from Haliotis rufescens, structures of E- and G-domain were predicted using (Powell, H.R., et al., Phyre2.2: A Community Resource for Template-based Protein Structure Prediction. J Mol Biol, 2025. 437(15): p. 168960. to refine domain annotation.) to refine domain annotation. According to this, the G-domain spans residues 13–175 and the E-domain residues 302–719. For CDW51849.1 from Trichuris trichiura, NP_509700.2 from Caenorhabditis elegans, KAK3092834.1 from Pinctada imbricata and kAF4523361.1 from Ephemera danica, we identified no G-domain encoding part within the annotated sequence (see S1 Table). (ZIP) [file pone.0350191.s015.zip › Data file S3/Invertebrates/E-domain/Ylistrum_balloti (XP_060074353.1).out]

########################################
# Program: needle
# Rundate: Tue 18 Feb 2025 13:58:26
# Commandline: needle
#    -auto
#    -stdout
#    -asequence emboss_needle-I20250218-135820-0377-97655700-p1m.asequence
#    -bsequence emboss_needle-I20250218-135820-0377-97655700-p1m.bsequence
#    -datafile EBLOSUM62
#    -gapopen 10.0
#    -gapextend 0.5
#    -endopen 10.0
#    -endextend 0.5
#    -aformat3 pair
#    -sprotein1
#    -sprotein2
# Align_format: pair
# Report_file: stdout
########################################

#=======================================
#
# Aligned_sequences: 2
# 1: GephE
# 2: Ylistrum_balloti
# Matrix: EBLOSUM62
# Gap_penalty: 10.0
# Extend_penalty: 0.5
#
# Length: 690
# Identity:     268/690 (38.8%)
# Similarity:   328/690 (47.5%)
# Gaps:         240/690 (34.8%)
# Score: 1334.0
# 
#
#=======================================

GephE              1 --------------------------------------------------      0
                                                                       
Ylistrum_ball      1 MADKSDRRIKVGVLTVSDSCFNGKADDRSGSNLCHLIDEDHLINGNICVK     50

GephE              1 --------------------------------------------------      0
                                                                       
Ylistrum_ball     51 DIVPDDIEKIKKTLKEWCDVKKLDLVLTTGGTGFAPRDVTPEATKSVLEK    100

GephE              1 --------------------------------------------------      0
                                                                       
Ylistrum_ball    101 EAPGMTIAMLKKSLEVTDLAMLSRLTCGTRGHTLVINLPGSTKGSEECFR    150

GephE              1 --------------------------------------------------      0
                                                                       
Ylistrum_ball    151 FALPGIPHAVDLLRGSDQSVKDTHSKLQAEGVVEPSKDHHHGNHQSVQEH    200

GephE              1 ------------------------------------slkvqsrcsskeni     14
                                                         .....|...|..:.
Ylistrum_ball    201 VHPKGHHHHHHGERGHHHASHHHGGGGHNHGQKSEHGHHHHSHTHSHHHG    250

GephE             15 lrash---savditkvarrhrmspfpltsmdkafitvlemtpvlgteiin     61
                     ....|   |.||| |||.|.|.||:||.|:|:|..|||..||.|..|.::
Ylistrum_ball    251 HNHGHHDSSKVDI-KVAYRPRESPYPLISVDEAVQTVLNTTPQLDIETVH    299

GephE             62 yrdgmgrvlaqdvyakdnlppfpasvkdgyavraadgpgdrfiigesqag    111
                     ::..|||.||:||:|||.|||||||:||||||.||||.|.|.:.|:|.||
Ylistrum_ball    300 FKACMGRFLAEDVFAKDALPPFPASIKDGYAVIAADGDGKRLVSGDSTAG    349

GephE            112 eqptqtvmpgqvmrvttgapipcgadavvqvedteliresddgteelevr    161
                     ..|..||..|..:|:.||||:|.|||||:|||||.|.|.:|||..|||::
Ylistrum_ball    350 AVPEGTVTSGYCVRINTGAPLPVGADAVIQVEDTLLERYTDDGRTELEIK    399

GephE            162 ilvqarpgqdirpighdikrgecvlakgthmgpseigllatvgvtevevn    211
                     |:.....||||||:|.||.:||.||.||..:.|||:|||||||||.|...
Ylistrum_ball    400 IMKPPSVGQDIRPMGSDIAKGEKVLCKGQKLSPSELGLLATVGVTHVPCF    449

GephE            212 kfpvvavmstgnellnpeddllpgkirdsnrstllatiqehgyptinlgi    261
                     |.|||.|||||||||.|::.|..||||||||:||:|.:|||.:|.::||:
Ylistrum_ball    450 KQPVVGVMSTGNELLEPDEALREGKIRDSNRTTLIAQLQEHNFPVLDLGV    499

GephE            262 vgdnpddllnalnegisradviitsggvsmgekdylkqvldidlhaqihf    311
                     ..|:||.||..:...:.:.|||:|||||||||||.|:.||..||.|:|||
Ylistrum_ball    500 AKDSPDSLLKLMKSSLEKVDVIVTSGGVSMGEKDLLRHVLQTDLKAKIHF    549

GephE            312 grvfmkpglpttfatldidgvrkiifalpgnpvsavvtcnlfvvpalrkm    361
                     ||||||||.||||||:|.|..|.:.|.||||||||:|||||:|:|||.||
Ylistrum_ball    550 GRVFMKPGKPTTFATVDDDKGRHLFFGLPGNPVSAIVTCNLYVIPALNKM    599

GephE            362 qgildprptiikarlscdvkldprpeyhrciltwhhqeplpwaqstgnqm    411
                     .|..:|..|:|||::..|:.|||||||||.:|.|:..|.||:|.||||||
Ylistrum_ball    600 LGNTNPGRTVIKAKVEKDIHLDPRPEYHRVLLKWNPNEDLPYAYSTGNQM    649

GephE            412 ssrlmsmrsangllmlppkteqyvelhkgevvdvmvigrl    451
                     ||||:||.:|||||||||:||:...:.|||.||.|:||||
Ylistrum_ball    650 SSRLLSMSTANGLLMLPPRTEERTVVLKGETVDAMIIGRL    689


#---------------------------------------
#---------------------------------------
