# Supplementary material for: Phylogenetic based dissection of eukaryotic Mo-insertase functionality: From mechanism to complex assembly
Source: PLoS One. 2026 Jun 12;21(6):e0350191. doi: 10.1371/journal.pone.0350191 (PMC13262936; doi:10.1371/journal.pone.0350191)
Supplement: S3 Data File — Annotation according to Sola, M., et al., Structural basis of dynamic glycine receptor clustering by gephyrin, Embo J, 2004. 23(13): p. 2510–9. The sequence alignments were carried out using EMBOSS Needle Pairwise Sequence Alignment (Madeira, F., et al., The EMBL-EBI Job Dispatcher sequence analysis tools framework in 2024. Nucleic Acids Res, 2024. 52(W1): p. W521-W525.) and standard settings. We identified KAJ8937396.1 from Aromia moschata to possess a N-terminal fused, partial G-domain sequence. For XP_046338115.2 from Haliotis rufescens, structures of E- and G-domain were predicted using (Powell, H.R., et al., Phyre2.2: A Community Resource for Template-based Protein Structure Prediction. J Mol Biol, 2025. 437(15): p. 168960. to refine domain annotation.) to refine domain annotation. According to this, the G-domain spans residues 13–175 and the E-domain residues 302–719. For CDW51849.1 from Trichuris trichiura, NP_509700.2 from Caenorhabditis elegans, KAK3092834.1 from Pinctada imbricata and kAF4523361.1 from Ephemera danica, we identified no G-domain encoding part within the annotated sequence (see S1 Table). (ZIP) [file pone.0350191.s015.zip › Data file S3/Invertebrates/E-domain/Bradysia_odoriphaga (KAG4076195.1).out]

########################################
# Program: needle
# Rundate: Tue 18 Feb 2025 13:31:19
# Commandline: needle
#    -auto
#    -stdout
#    -asequence emboss_needle-I20250218-133116-0593-21297991-p1m.asequence
#    -bsequence emboss_needle-I20250218-133116-0593-21297991-p1m.bsequence
#    -datafile EBLOSUM62
#    -gapopen 10.0
#    -gapextend 0.5
#    -endopen 10.0
#    -endextend 0.5
#    -aformat3 pair
#    -sprotein1
#    -sprotein2
# Align_format: pair
# Report_file: stdout
########################################

#=======================================
#
# Aligned_sequences: 2
# 1: GephE
# 2: Bradysia_odoriphaga
# Matrix: EBLOSUM62
# Gap_penalty: 10.0
# Extend_penalty: 0.5
#
# Length: 657
# Identity:     170/657 (25.9%)
# Similarity:   266/657 (40.5%)
# Gaps:         239/657 (36.4%)
# Score: 649.5
# 
#
#=======================================

GephE              1 --------------------------------------------------      0
                                                                       
Bradysia_odor      1 MESTKKSSVSSVGILTISDSCSQGLAVDASGPHLIDLVKIQFNPTTVKYD     50

GephE              1 --------------------------------------------------      0
                                                                       
Bradysia_odor     51 VIPDDMDKIESTLLYYTDVLNLNLILTTGGTGFSYRDVTPEATKKVLEKD    100

GephE              1 --------------------------------------------------      0
                                                                       
Bradysia_odor    101 APQLQLAMSLASLEKTKFAVLSRAVSGIRKQSLIINFPGSKKAVSECFAA    150

GephE              1 ---------------------------slkvqsrcsskenilrashsavd     23
                                                .:::.:|...|....::|     
Bradysia_odor    151 VCDVLPHAIELIRNDLDQVQSTHRCVQDVQLPARNYEKNQQPKSS-----    195

GephE             24 itkvarrh-----------rmspfpltsmdkafitvlemtpvlgteiiny     62
                         ||:|           |.||:|:.::|.|       ..::.:::..:
Bradysia_odor    196 ----ARKHVCPHKTGTGNDRNSPYPMVNVDDA-------RRIIKSKLQQF    234

GephE             63 rdgmgrvlaqdvyakdnlppfpasvkdgyavraadgpgdrfiigesqage    112
                     .....:.. :...:..:||||.||:||||||:||.|.|.:.:||...||:
Bradysia_odor    235 NRNESKKF-ESFESPFDLPPFRASIKDGYAVKAAGGKGRKSVIGYVAAGD    283

GephE            113 qp-tqtvmpgqvmrvttgapipcgadavvqvedtelir-esddgteelev    160
                     :. ::........::.||||:|..||.|:|||||:::. |||   .|..:
Bradysia_odor    284 EVISENFSDDCCYKINTGAPVPDFADCVIQVEDTKIVMVESD---VEKVI    330

GephE            161 rilvqarpgqdirpighdikrgecvlakgthmgpsei---gllatvgvte    207
                     .|||:.....||||||:|:::|:.:.   ||..|..:   .:.|:|||  
Bradysia_odor    331 EILVEPAVDLDIRPIGNDLQKGQRLF---THGSPDSVAYPAMFASVGV--    375

GephE            208 vevnkf--pvvavmstgnellnpeddllpgkirdsnrstllatiqehgyp    255
                       |::|  |.:.::|||:||:.|.:.|.||||.|||...|...::..|:.
Bradysia_odor    376 --VHEFYQPKIGIISTGDELIVPGETLRPGKIYDSNSVMLKELLRRFGFT    423

GephE            256 tinlgivgdnpddllnalnegisradviitsggvsmgekdylkqvldidl    305
                     .:...|..|:.:.|...:||..:..||.|.:||||||:||::|:|| :||
Bradysia_odor    424 DVRTTIAKDSYEALYECMNEMTNNCDVTICTGGVSMGDKDFVKKVL-LDL    472

GephE            306 haqihfgrvfmkpglpttfatldidgvrkiifalpgnpvsavvtcnlfvv    355
                     ...:..|||.||||.|.|:|: :..|  |.:|.|||||:||.||.:|||:
Bradysia_odor    473 KMDLAIGRVNMKPGKPMTYAS-NTSG--KHVFGLPGNPLSAFVTFHLFVL    519

GephE            356 palrkmqgildpr--ptiikarlscd-vkldprpeyhrciltwhhqeplp    402
                     ||||.:||..|.:  .::|...|..| |:|||||||.|..:|..:.:  .
Bradysia_odor    520 PALRYLQGQDDSKLNLSVITVELLNDTVELDPRPEYARASVTSINGK--L    567

GephE            403 waqstgnqmssrlmsmrsangllmlppkteqyvelhkgevvdvmvigrl-    451
                     :|:.||:|:||||.|:..|:.||.||..:.:...|.||.::...|:... 
Bradysia_odor    568 YAEITGDQISSRLQSICGADVLLHLPAHSAKQSYLSKGAILKASVLKHDF    617

GephE            452 -------    451
                            
Bradysia_odor    618 ISSYKDH    624


#---------------------------------------
#---------------------------------------
