# Supplementary material for: Phylogenetic based dissection of eukaryotic Mo-insertase functionality: From mechanism to complex assembly
Source: PLoS One. 2026 Jun 12;21(6):e0350191. doi: 10.1371/journal.pone.0350191 (PMC13262936; doi:10.1371/journal.pone.0350191)
Supplement: S3 Data File — Annotation according to Sola, M., et al., Structural basis of dynamic glycine receptor clustering by gephyrin, Embo J, 2004. 23(13): p. 2510–9. The sequence alignments were carried out using EMBOSS Needle Pairwise Sequence Alignment (Madeira, F., et al., The EMBL-EBI Job Dispatcher sequence analysis tools framework in 2024. Nucleic Acids Res, 2024. 52(W1): p. W521-W525.) and standard settings. We identified KAJ8937396.1 from Aromia moschata to possess a N-terminal fused, partial G-domain sequence. For XP_046338115.2 from Haliotis rufescens, structures of E- and G-domain were predicted using (Powell, H.R., et al., Phyre2.2: A Community Resource for Template-based Protein Structure Prediction. J Mol Biol, 2025. 437(15): p. 168960. to refine domain annotation.) to refine domain annotation. According to this, the G-domain spans residues 13–175 and the E-domain residues 302–719. For CDW51849.1 from Trichuris trichiura, NP_509700.2 from Caenorhabditis elegans, KAK3092834.1 from Pinctada imbricata and kAF4523361.1 from Ephemera danica, we identified no G-domain encoding part within the annotated sequence (see S1 Table). (ZIP) [file pone.0350191.s015.zip › Data file S3/Invertebrates/E-domain/Eufriesea_mexicana (XP_017757998.1).out]

########################################
# Program: needle
# Rundate: Tue 18 Feb 2025 13:41:53
# Commandline: needle
#    -auto
#    -stdout
#    -asequence emboss_needle-I20250218-134148-0681-50272599-p1m.asequence
#    -bsequence emboss_needle-I20250218-134148-0681-50272599-p1m.bsequence
#    -datafile EBLOSUM62
#    -gapopen 10.0
#    -gapextend 0.5
#    -endopen 10.0
#    -endextend 0.5
#    -aformat3 pair
#    -sprotein1
#    -sprotein2
# Align_format: pair
# Report_file: stdout
########################################

#=======================================
#
# Aligned_sequences: 2
# 1: GephE
# 2: Eufriesea_mexicana
# Matrix: EBLOSUM62
# Gap_penalty: 10.0
# Extend_penalty: 0.5
#
# Length: 640
# Identity:     199/640 (31.1%)
# Similarity:   282/640 (44.1%)
# Gaps:         202/640 (31.6%)
# Score: 932.0
# 
#
#=======================================

GephE              1 --------------------------------------------------      0
                                                                       
Eufriesea_mex      1 MDPIRFALLTVSDSCYKHKNEDKSGYEIEQYIKDEKSEIGKILKGQIYHK     50

GephE              1 --------------------------------------------------      0
                                                                       
Eufriesea_mex     51 SIVPDEEYLIKENLISWSDSRQVDVILTIGGTGFCKRDVTPEATKQIIHK    100

GephE              1 --------------------------------------------------      0
                                                                       
Eufriesea_mex    101 EAPGLVTAMQMFCLKITSMAMLSRAVCGIRDKTLIINLPGSPKAAKECLS    150

GephE              1 ---------------------------------slkvqsrcsskenilra     17
                                                      .:.:..|   ::.||..
Eufriesea_mex    151 VIAPAIPHAVDLIRDNKERIKNTHGNMQNNIGAEISLPGR---QDKILSC    197

GephE             18 shsavditkvarrhrmspfpltsmdkafitv---lemtpvlgteiinyrd     64
                           ::.|..|:|.||:|:.|:.:|...:   :|...:...|  :...
Eufriesea_mex    198 ------LSNVVERNRESPYPMISVKEALELICKHVEPLSIKSDE--DLEK    239

GephE             65 gmgrvlaqdvyakdnlppfpasvkdgyavraadgpgdrfiigesqageqp    114
                     ..|::|..|:::|.:||||.||:||||||.|:||.|.|.::...:||...
Eufriesea_mex    240 CHGKILDDDLHSKYDLPPFRASIKDGYAVLASDGKGRRKVLSGIKAGGSA    289

GephE            115 tqtvm-pgqvmrvttgapipcgadavvqvedteliresddgteelevril    163
                     |...: ||..:||.||||||..|.||:|||||:|:..:.|..||.|:.|:
Eufriesea_mex    290 TAIKLEPGTCVRVNTGAPIPDDATAVIQVEDTKLVNTTSDNMEETEIEII    339

GephE            164 vqarpgqdirpighdikrgecvlakgthmgpseigllatvgvtevevnkf    213
                     ...:.||||||||.|||:||.:|..||.:|..|:||.|..|..:|.|...
Eufriesea_mex    340 TVVQSGQDIRPIGCDIKKGELILTSGTKLGAVELGLAAACGYKKVSVIDL    389

GephE            214 pvvavmstgnellnpeddllpgkirdsnrstllatiqehgyptinlgivg    263
                     |.:.|:|||:||..|...|:||.|.|||:.|||..:||:|:..:::||..
Eufriesea_mex    390 PKIGVLSTGDELQCPGMVLMPGHIYDSNKITLLTMLQENGFDPLDMGIAV    439

GephE            264 dnpddllnalnegisradviitsggvsmgekdylkqvldidlhaqihfgr    313
                     |:.|.:::.:...:.:.||:||||.||||::|.||.:|....:|.|||||
Eufriesea_mex    440 DDEDVMVHKIKHALKQVDVLITSGSVSMGDRDMLKPILQHYFNATIHFGR    489

GephE            314 vfmkpglpttfatldidgvrkiifalpgnpvsavvtcnlfvvpalrkmqg    363
                     |.||||.||||||......:|.|..||||||||.||.|||.:|.::::..
Eufriesea_mex    490 VNMKPGKPTTFATCSFQNKKKYILGLPGNPVSATVTMNLFALPLIKQLCK    539

GephE            364 ildprptiikarlscdvkldprpeyhrciltwhhqeplpwaqstgnqmss    413
                     ... .|.|:|.:|.....|||||||.|.||||.:.:.||.|.|||||:||
Eufriesea_mex    540 DFS-TPIILKTKLVSSYNLDPRPEYARAILTWTNSDTLPLAHSTGNQISS    588

GephE            414 rlmsmrsangllmlppkteqyvelhkgevvdvmvigrl--    451
                     ||:|.:|||.|||||.:..:...|..|::|:.|:: |.  
Eufriesea_mex    589 RLLSCKSANALLMLPGRKAEKSTLQPGDIVEAMLL-RFTQ    627


#---------------------------------------
#---------------------------------------
