# Supplementary material for: Phylogenetic based dissection of eukaryotic Mo-insertase functionality: From mechanism to complex assembly
Source: PLoS One. 2026 Jun 12;21(6):e0350191. doi: 10.1371/journal.pone.0350191 (PMC13262936; doi:10.1371/journal.pone.0350191)
Supplement: S3 Data File — Annotation according to Sola, M., et al., Structural basis of dynamic glycine receptor clustering by gephyrin, Embo J, 2004. 23(13): p. 2510–9. The sequence alignments were carried out using EMBOSS Needle Pairwise Sequence Alignment (Madeira, F., et al., The EMBL-EBI Job Dispatcher sequence analysis tools framework in 2024. Nucleic Acids Res, 2024. 52(W1): p. W521-W525.) and standard settings. We identified KAJ8937396.1 from Aromia moschata to possess a N-terminal fused, partial G-domain sequence. For XP_046338115.2 from Haliotis rufescens, structures of E- and G-domain were predicted using (Powell, H.R., et al., Phyre2.2: A Community Resource for Template-based Protein Structure Prediction. J Mol Biol, 2025. 437(15): p. 168960. to refine domain annotation.) to refine domain annotation. According to this, the G-domain spans residues 13–175 and the E-domain residues 302–719. For CDW51849.1 from Trichuris trichiura, NP_509700.2 from Caenorhabditis elegans, KAK3092834.1 from Pinctada imbricata and kAF4523361.1 from Ephemera danica, we identified no G-domain encoding part within the annotated sequence (see S1 Table). (ZIP) [file pone.0350191.s015.zip › Data file S3/Invertebrates/E-domain/Homarus_americanus (XP_042227812.1).out]

########################################
# Program: needle
# Rundate: Tue 18 Feb 2025 13:47:23
# Commandline: needle
#    -auto
#    -stdout
#    -asequence emboss_needle-I20250218-134718-0117-23693196-p1m.asequence
#    -bsequence emboss_needle-I20250218-134718-0117-23693196-p1m.bsequence
#    -datafile EBLOSUM62
#    -gapopen 10.0
#    -gapextend 0.5
#    -endopen 10.0
#    -endextend 0.5
#    -aformat3 pair
#    -sprotein1
#    -sprotein2
# Align_format: pair
# Report_file: stdout
########################################

#=======================================
#
# Aligned_sequences: 2
# 1: GephE
# 2: Homarus_americanus
# Matrix: EBLOSUM62
# Gap_penalty: 10.0
# Extend_penalty: 0.5
#
# Length: 648
# Identity:     232/648 (35.8%)
# Similarity:   309/648 (47.7%)
# Gaps:         198/648 (30.6%)
# Score: 1161.0
# 
#
#=======================================

GephE              1 --------------------------------------------------      0
                                                                       
Homarus_ameri      1 MSEIIKVGVLTVSDRCAAGEAVDESGANLQALVASGTVYGGKVSKYMCIA     50

GephE              1 --------------------------------------------------      0
                                                                       
Homarus_ameri     51 DELSLIKETLINWCDEEKLQLIITTGGTGFGPRDVTPEAVKKVIEREAPG    100

GephE              1 --------------------------------------------------      0
                                                                       
Homarus_ameri    101 LSTCMITESLKVTPLAMLSRPVCGSRGKTLIVTLPGSKKGSEECLRFIAP    150

GephE              1 ----------------------------------------------slkv      4
                                                                   ....
Homarus_ameri    151 AVPHAVDLLMGWKTRVEKTHSALQAVGGHCEHIHHPRAHPHGHGLHHYHH    200

GephE              5 qsrcsskenilrashsavditkvarrhrmspfpltsmdkafitvlemtpv     54
                     ...|.:.........|..|:::::.|.|.||:|:.|:.:|..|||.....
Homarus_ameri    201 HHHCHALGGEAENQESKADVSRISGRPRKSPYPMISVSEALSTVLSHAEQ    250

GephE             55 lgteiinyrdgmgrvlaqdvyakdnlppfpasvkdgyavraadgpgdrfi    104
                     ...:.:..::.:|.||||::.|||.|||||||:||||||.|:||.|.|.:
Homarus_ameri    251 CANKTLPMQESLGFVLAQNIIAKDPLPPFPASIKDGYAVLASDGAGLRTV    300

GephE            105 igesqageqptqt-vmpgqvmrvttgapipcgadavvqvedteliresdd    153
                     .|:|.||..|.:| |..|..:||.||||:|.|||||||||||||::|.||
Homarus_ameri    301 GGDSTAGCSPEKTRVSSGMCIRVNTGAPVPAGADAVVQVEDTELVKEDDD    350

GephE            154 gteelevrilvqarpgqdirpighdikrgecvlakgthmgpseigllatv    203
                     |.:|||::||.....||||||:|.||..|:.|||.||.:||:|:||||||
Homarus_ameri    351 GRKELEIKILKVPNQGQDIRPLGCDIATGQKVLACGTLLGPAELGLLATV    400

GephE            204 gvtevevnkfpvvavmstgnellnpeddllpgkirdsnrstllatiqehg    253
                     |||||.|...|.:|::||||||..|.:.|..|.|||||::||::.::::|
Homarus_ameri    401 GVTEVLVVNKPTIAILSTGNELQEPGEPLREGHIRDSNKTTLMSLLRQYG    450

GephE            254 yptinlgivgdnpddllnalnegisradviitsggvsmgekdylkqvldi    303
                     ||.||.||..|:|..||::|....|:|||::|:|||||||:|.|:.||..
Homarus_ameri    451 YPVINAGIAKDDPTALLSSLKYAFSQADVLVTTGGVSMGERDILRPVLTT    500

GephE            304 dlhaqihfgrvfmkpglpttfatldidgvrkiifalpgnpvsavvtcnlf    353
                     |..|.|||.:||||||.||||||..::|.:|:|..|||||||||||..|:
Homarus_ameri    501 DFDAHIHFAQVFMKPGKPTTFATCQVNGRKKLILGLPGNPVSAVVTSTLY    550

GephE            354 vvpalrkmqgildprptiikarlscdvkldprpeyhrciltwhhqeplpw    403
                     ::|..|||.|..|...|.|:|:||..:::||||||||..|.||....:|.
Homarus_ameri    551 ILPLCRKMSGRSDHMNTEIRAKLSESIQIDPRPEYHRATLCWHPGVDIPL    600

GephE            404 aqstgnqmssrlmsmrsangllmlppkteqyvelhkgevvdvmvigrl    451
                     |.|||||:||||:|:.||..||.|||.|.:..||.:|.|||.:::.. 
Homarus_ameri    601 AHSTGNQLSSRLLSLASAQALLKLPPATPEVKELAEGTVVDAILLEM-    647


#---------------------------------------
#---------------------------------------
