# Supplementary material for: Phylogenetic based dissection of eukaryotic Mo-insertase functionality: From mechanism to complex assembly
Source: PLoS One. 2026 Jun 12;21(6):e0350191. doi: 10.1371/journal.pone.0350191 (PMC13262936; doi:10.1371/journal.pone.0350191)
Supplement: S3 Data File — Annotation according to Sola, M., et al., Structural basis of dynamic glycine receptor clustering by gephyrin, Embo J, 2004. 23(13): p. 2510–9. The sequence alignments were carried out using EMBOSS Needle Pairwise Sequence Alignment (Madeira, F., et al., The EMBL-EBI Job Dispatcher sequence analysis tools framework in 2024. Nucleic Acids Res, 2024. 52(W1): p. W521-W525.) and standard settings. We identified KAJ8937396.1 from Aromia moschata to possess a N-terminal fused, partial G-domain sequence. For XP_046338115.2 from Haliotis rufescens, structures of E- and G-domain were predicted using (Powell, H.R., et al., Phyre2.2: A Community Resource for Template-based Protein Structure Prediction. J Mol Biol, 2025. 437(15): p. 168960. to refine domain annotation.) to refine domain annotation. According to this, the G-domain spans residues 13–175 and the E-domain residues 302–719. For CDW51849.1 from Trichuris trichiura, NP_509700.2 from Caenorhabditis elegans, KAK3092834.1 from Pinctada imbricata and kAF4523361.1 from Ephemera danica, we identified no G-domain encoding part within the annotated sequence (see S1 Table). (ZIP) [file pone.0350191.s015.zip › Data file S3/Invertebrates/E-domain/Mya_arenaria (XP_052767335.1).out]

########################################
# Program: needle
# Rundate: Tue 18 Feb 2025 13:50:10
# Commandline: needle
#    -auto
#    -stdout
#    -asequence emboss_needle-I20250218-135006-0414-36955281-p1m.asequence
#    -bsequence emboss_needle-I20250218-135006-0414-36955281-p1m.bsequence
#    -datafile EBLOSUM62
#    -gapopen 10.0
#    -gapextend 0.5
#    -endopen 10.0
#    -endextend 0.5
#    -aformat3 pair
#    -sprotein1
#    -sprotein2
# Align_format: pair
# Report_file: stdout
########################################

#=======================================
#
# Aligned_sequences: 2
# 1: GephE
# 2: Mya_arenaria
# Matrix: EBLOSUM62
# Gap_penalty: 10.0
# Extend_penalty: 0.5
#
# Length: 650
# Identity:     248/650 (38.2%)
# Similarity:   324/650 (49.8%)
# Gaps:         199/650 (30.6%)
# Score: 1276.5
# 
#
#=======================================

GephE              1 --------------------------------------------------      0
                                                                       
Mya_arenaria       1 MASDQSSAIEIKVGILTVSDSCHAGSAEDASGPNLKSLTTTLLNNGVIAK     50

GephE              1 --------------------------------------------------      0
                                                                       
Mya_arenaria      51 HAVVPDDVDRIKAKLLSWSDVEHLNIVFTTGGTGFAPRDNTPEATKLVIE    100

GephE              1 --------------------------------------------------      0
                                                                       
Mya_arenaria     101 REAPGLMVAMLKASLDVTPMAMLSRPVCGIRGKTIIINLPGSKKGSEECF    150

GephE              1 ---------------------------------------------slkvq      5
                                                                  .:...
Mya_arenaria     151 RFVLPALPHAVNLLRGDVQQVATTHRLVQGETSTAGSKPGQPTDDDVTRP    200

GephE              6 srcsskenilrash----savditkvarrhrmspfpltsmdkafitvlem     51
                     .|..:.:::.|..|    |.||:::||.|.|.||:|:.|:.:|...||:.
Mya_arenaria     201 ERAPASQHVHRCPHSHAGSQVDVSRVAYRPRKSPYPMISVAEAVDHVLKH    250

GephE             52 tpvlgteiinyrdgmgrvlaqdvyakdnlppfpasvkdgyavraadgpgd    101
                     ..:|..|.:::...:||.||:||:||:.|||||||:||||||.|:||.|.
Mya_arenaria     251 AHILPLETVSFTSALGRYLAEDVFAKEPLPPFPASIKDGYAVIASDGAGT    300

GephE            102 rfiigesqageqptqtvmpgqvmrvttgapipcgadavvqvedtelires    151
                     |.:...|.||::|...|.||:.:|:.||||:|.|||||||||||.|.|.:
Mya_arenaria     301 RLVSSASTAGDEPGGCVKPGECVRINTGAPVPEGADAVVQVEDTLLERST    350

GephE            152 ddgteelevrilvqarpgqdirpighdikrgecvlakgthmgpseiglla    201
                     :|||.|||::::|....|||||.:|.||..||.||.||.|:|||||.:||
Mya_arenaria     351 EDGTTELEIKVMVAPTVGQDIRKVGSDIAEGEKVLQKGQHLGPSEISILA    400

GephE            202 tvgvtevevnkfpvvavmstgnellnpeddllpgkirdsnrstllatiqe    251
                     |||||||...:.|||.||||||||..|...|:||:||||||.||:|.::|
Mya_arenaria     401 TVGVTEVNCFRQPVVGVMSTGNELCEPGSGLVPGRIRDSNRYTLMAALRE    450

GephE            252 hgyptinlgivgdnpddllnalnegisradviitsggvsmgekdylkqvl    301
                     ||:|..:|||..|.||.||..:...:.:.|:|:|||||||||||.|:.||
Mya_arenaria     451 HGFPYTDLGIAKDTPDALLGMMRSALDQVDIIVTSGGVSMGEKDLLRHVL    500

GephE            302 didlhaqihfgrvfmkpglpttfatldidgvrkiifalpgnpvsavvtcn    351
                     :.||.|.:|||||.||||.|||||||..:|..|:.|.||||||||.||||
Mya_arenaria     501 EKDLGATVHFGRVLMKPGKPTTFATLVHEGRTKLFFGLPGNPVSATVTCN    550

GephE            352 lfvvpalrkmqgildprptiikarlscdvkldprpeyhrciltwhhqepl    401
                     |:|:||:.||.|...|:.||:||:.|..::|||||||||.:|||.....|
Mya_arenaria     551 LYVIPAVNKMSGSSSPQRTIVKAKASETLRLDPRPEYHRVVLTWTQGSQL    600

GephE            402 pwaqstgnqmssrlmsmrsangllmlppkteqyvelhkgevvdvmvigrl    451
                     |.|:|||||:||||:|:.|||.||:|||.|.:..|:..||::|.|:|.||
Mya_arenaria     601 PEARSTGNQISSRLLSVNSANALLLLPPGTAEKTEVAAGEILDAMIIARL    650


#---------------------------------------
#---------------------------------------
