# Supplementary material for: Phylogenetic based dissection of eukaryotic Mo-insertase functionality: From mechanism to complex assembly
Source: PLoS One. 2026 Jun 12;21(6):e0350191. doi: 10.1371/journal.pone.0350191 (PMC13262936; doi:10.1371/journal.pone.0350191)
Supplement: S3 Data File — Annotation according to Sola, M., et al., Structural basis of dynamic glycine receptor clustering by gephyrin, Embo J, 2004. 23(13): p. 2510–9. The sequence alignments were carried out using EMBOSS Needle Pairwise Sequence Alignment (Madeira, F., et al., The EMBL-EBI Job Dispatcher sequence analysis tools framework in 2024. Nucleic Acids Res, 2024. 52(W1): p. W521-W525.) and standard settings. We identified KAJ8937396.1 from Aromia moschata to possess a N-terminal fused, partial G-domain sequence. For XP_046338115.2 from Haliotis rufescens, structures of E- and G-domain were predicted using (Powell, H.R., et al., Phyre2.2: A Community Resource for Template-based Protein Structure Prediction. J Mol Biol, 2025. 437(15): p. 168960. to refine domain annotation.) to refine domain annotation. According to this, the G-domain spans residues 13–175 and the E-domain residues 302–719. For CDW51849.1 from Trichuris trichiura, NP_509700.2 from Caenorhabditis elegans, KAK3092834.1 from Pinctada imbricata and kAF4523361.1 from Ephemera danica, we identified no G-domain encoding part within the annotated sequence (see S1 Table). (ZIP) [file pone.0350191.s015.zip › Data file S3/Invertebrates/E-domain/Osmia_bicornis_bicornis (XP_029040615.1).out]

########################################
# Program: needle
# Rundate: Tue 18 Feb 2025 13:52:18
# Commandline: needle
#    -auto
#    -stdout
#    -asequence emboss_needle-I20250218-135214-0664-27282825-p1m.asequence
#    -bsequence emboss_needle-I20250218-135214-0664-27282825-p1m.bsequence
#    -datafile EBLOSUM62
#    -gapopen 10.0
#    -gapextend 0.5
#    -endopen 10.0
#    -endextend 0.5
#    -aformat3 pair
#    -sprotein1
#    -sprotein2
# Align_format: pair
# Report_file: stdout
########################################

#=======================================
#
# Aligned_sequences: 2
# 1: GephE
# 2: Osmia_bicornis_bicornis
# Matrix: EBLOSUM62
# Gap_penalty: 10.0
# Extend_penalty: 0.5
#
# Length: 632
# Identity:     206/632 (32.6%)
# Similarity:   288/632 (45.6%)
# Gaps:         191/632 (30.2%)
# Score: 968.5
# 
#
#=======================================

GephE              1 --------------------------------------------------      0
                                                                       
Osmia_bicorni      1 MNSIRFGLLTVSDSCFEYKKEDKSGPEVETEIEQILRGQICHKSIVPDDA     50

GephE              1 --------------------------------------------------      0
                                                                       
Osmia_bicorni     51 YAIKEKLISWSDSGHVDVIFTIGGTGFSKRDVTPEATKEIIQKEAPGIVI    100

GephE              1 --------------------------------------------------      0
                                                                       
Osmia_bicorni    101 AMLMSSLQITPMAMLSRAICGIRGRTIIINLPGSPKAAKECLSIIAPAIP    150

GephE              1 --------------------------slkvqsrcsskenilrashsavdi     24
                                               .:.|| .|.:|.::...|      
Osmia_bicorni    151 HAIDLLKDNKESIRDAHGYIQNDSTEKISVQ-ECRNKTSLCLGS------    193

GephE             25 tkvarrhrmspfpltsmdkafitvle-mtpvlgteiinyrdgmgrvlaqd     73
                       :.:|:|.||:|:.|:::|...:|: :.|:......:.....|::|..:
Osmia_bicorni    194 --ITKRNRESPYPMISVEEALQMILKYVEPLSNKSNEDLEKVHGKILNGN    241

GephE             74 vyakdnlppfpasvkdgyavraadgpgdrfiigesqageqptq-tvmpgq    122
                     :|:|.:||||.||:||||||.|.||.|.|.::...:||...|. .:.||.
Osmia_bicorni    242 LYSKYDLPPFRASIKDGYAVLANDGKGRRKVLNGIKAGGVATGINLQPGT    291

GephE            123 vmrvttgapipcgadavvqvedteliresddgteelevrilvqarpgqdi    172
                     .:||.||||||..|.||||||||:||:.:||.|||.|:.|:.:.:.||||
Osmia_bicorni    292 CVRVNTGAPIPDDATAVVQVEDTKLIKGTDDNTEEKEIEIMSEVKHGQDI    341

GephE            173 rpighdikrgecvlakgthmgpseigllatvgvtevevnkfpvvavmstg    222
                     ||||.|||:||.:|..||.:|..|:||.|..|..:|.:...|.:.|:|||
Osmia_bicorni    342 RPIGCDIKKGELILKAGTKLGAIELGLAAACGYKQVLITDVPKIGVLSTG    391

GephE            223 nellnpeddllpgkirdsnrstllatiqehgyptinlgivgdnpddllna    272
                     :||..|...|:||.|.|||:.|||..::|:||..:::||..|:...::|.
Osmia_bicorni    392 DELQCPGTALMPGHIYDSNKVTLLLMLRENGYDALDMGIAIDDEHVMVNK    441

GephE            273 lnegisradviitsggvsmgekdylkqvldidlhaqihfgrvfmkpglpt    322
                     :...:.:.||:||||.||||::|.||.:|.....|.||||||.||||.||
Osmia_bicorni    442 IKHALKQVDVLITSGSVSMGDRDMLKPILQHYFDATIHFGRVNMKPGKPT    491

GephE            323 tfatldidgvrkiifalpgnpvsavvtcnlfvvpalrkmqgildprptii    372
                     ||||......:|.:..||||||||.||..|||:|.|:::..... .|||:
Osmia_bicorni    492 TFATCMFQNRKKYLLCLPGNPVSATVTMYLFVLPLLKQLSKDYS-TPTIV    540

GephE            373 karlscdvkldprpeyhrciltwhhqeplpwaqstgnqmssrlmsmrsan    422
                     ||:|:....||||.||.|.||.|...:.||.|.|||||:||:|:|.|:||
Osmia_bicorni    541 KAKLTSSYNLDPRAEYVRAILKWTDTDTLPLAYSTGNQISSKLLSCRNAN    590

GephE            423 gllmlppkteqyvelhkgevvdvmvigrl---    451
                     .|||||.:|.|...|.:||||..|::|.:   
Osmia_bicorni    591 ALLMLPARTTQKTVLQQGEVVQAMLLGFMQYT    622


#---------------------------------------
#---------------------------------------
