# Supplementary material for: Phylogenetic based dissection of eukaryotic Mo-insertase functionality: From mechanism to complex assembly
Source: PLoS One. 2026 Jun 12;21(6):e0350191. doi: 10.1371/journal.pone.0350191 (PMC13262936; doi:10.1371/journal.pone.0350191)
Supplement: S3 Data File — Annotation according to Sola, M., et al., Structural basis of dynamic glycine receptor clustering by gephyrin, Embo J, 2004. 23(13): p. 2510–9. The sequence alignments were carried out using EMBOSS Needle Pairwise Sequence Alignment (Madeira, F., et al., The EMBL-EBI Job Dispatcher sequence analysis tools framework in 2024. Nucleic Acids Res, 2024. 52(W1): p. W521-W525.) and standard settings. We identified KAJ8937396.1 from Aromia moschata to possess a N-terminal fused, partial G-domain sequence. For XP_046338115.2 from Haliotis rufescens, structures of E- and G-domain were predicted using (Powell, H.R., et al., Phyre2.2: A Community Resource for Template-based Protein Structure Prediction. J Mol Biol, 2025. 437(15): p. 168960. to refine domain annotation.) to refine domain annotation. According to this, the G-domain spans residues 13–175 and the E-domain residues 302–719. For CDW51849.1 from Trichuris trichiura, NP_509700.2 from Caenorhabditis elegans, KAK3092834.1 from Pinctada imbricata and kAF4523361.1 from Ephemera danica, we identified no G-domain encoding part within the annotated sequence (see S1 Table). (ZIP) [file pone.0350191.s015.zip › Data file S3/Invertebrates/E-domain/Caenorhabditis_elegans (NP_509700.2).out]

########################################
# Program: needle
# Rundate: Tue 18 Feb 2025 13:33:23
# Commandline: needle
#    -auto
#    -stdout
#    -asequence emboss_needle-I20250218-133318-0779-46641196-p1m.asequence
#    -bsequence emboss_needle-I20250218-133318-0779-46641196-p1m.bsequence
#    -datafile EBLOSUM62
#    -gapopen 10.0
#    -gapextend 0.5
#    -endopen 10.0
#    -endextend 0.5
#    -aformat3 pair
#    -sprotein1
#    -sprotein2
# Align_format: pair
# Report_file: stdout
########################################

#=======================================
#
# Aligned_sequences: 2
# 1: GephE
# 2: Caenorhabditis_elegans
# Matrix: EBLOSUM62
# Gap_penalty: 10.0
# Extend_penalty: 0.5
#
# Length: 468
# Identity:     163/468 (34.8%)
# Similarity:   250/468 (53.4%)
# Gaps:          50/468 (10.7%)
# Score: 659.0
# 
#
#=======================================

GephE              1 slkvqsrcsskenilrashsavditkvarrh-rmspfpltsmdkafitvl     49
                                               :|..| |.|.:|...:.:|    .
Caenorhabditi      1 --------------------------MAAHHPRESQWPKKELPEA----R     20

GephE             50 emtpvlgtei--------inyrdgmgrvlaqdvyakdnlppfpasvkdgy     91
                     ::...:|.:|        ::: ..:|||:|::|.:.:::||..||.||||
Caenorhabditi     21 KIMKQIGAQIPRIVESIQVDW-SALGRVVAEEVKSSEDMPPVAASTKDGY     69

GephE             92 avraadgpgdrfiigesqageqptqtvmpgqvmrvttgapipcgadavvq    141
                     ||.|.||.|.:.::|.|.||......|..|:.:|::||..||.|||||:.
Caenorhabditi     70 AVIAHDGIGLKKMVGVSLAGNIYQGAVEIGKCVRISTGGIIPEGADAVIM    119

GephE            142 vedteliresddgteelevrilvqarpgqdirpighdikrgecvlakgth    191
                     .|.|||:|: |..:||.|:......:.|::||..|.|::..:.::.....
Caenorhabditi    120 REYTELVRQ-DQQSEETEIICKQAVQVGENIRLPGSDVRSSDVIVPFEAQ    168

GephE            192 mgpseigllatvgvtevevnkfpvvavmstgnellnpeddllp-gkirds    240
                     :|.:|.|:|...|:..::|.|.|||.|:|||:||::|..:.:| |.:|||
Caenorhabditi    169 IGSAEFGILNAFGIRTIKVYKKPVVTVISTGSELVSPMVENVPLGMVRDS    218

GephE            241 nrstllatiqehgyptinlgivgdnpddllnalnegisradviitsggvs    290
                     |...|:|..:|||:..|:.|.|.|:.:.|...|.|.:..:|||:|:||||
Caenorhabditi    219 NAPQLVALFKEHGFNVIDGGRVVDDKEGLDKKLTECLEHSDVIVTTGGVS    268

GephE            291 mgekdylkqvldidlhaqihfgrvfmkpglpttfatldidgvr--kiifa    338
                     |||:||:|..| :.|..:|.||||.||||||.|.||.:....|  |::.|
Caenorhabditi    269 MGEQDYMKNAL-LHLGFKIEFGRVSMKPGLPCTVATRESASERKLKVVLA    317

GephE            339 lpgnpvsavvtcnlfvvpalrkmqgildprptiikarlscdvkldprpey    388
                     |||||.||.|..:||.||.:|.|.|......|.|..|::.|:||..|||:
Caenorhabditi    318 LPGNPASAWVCSHLFAVPLIRDMSGYRRINHTKINVRIAQDIKLGDRPEF    367

GephE            389 hrcil--twhhqeplpwaqstgnqmssrlmsmrsangllmlppkteqyve    436
                     .|..:  .....:..|.|..|.||:||.:.::..|..||.|...:.....
Caenorhabditi    368 VRAFIEQVGDEDDGHPIAHVTKNQISSNIGNLVGAQVLLELNAASADKTV    417

GephE            437 lhkgevvdvmvigrl---    451
                     :.|..:|..:::...   
Caenorhabditi    418 VPKNGLVKALILSSNGNF    435


#---------------------------------------
#---------------------------------------
