# Supplementary material for: Phylogenetic based dissection of eukaryotic Mo-insertase functionality: From mechanism to complex assembly
Source: PLoS One. 2026 Jun 12;21(6):e0350191. doi: 10.1371/journal.pone.0350191 (PMC13262936; doi:10.1371/journal.pone.0350191)
Supplement: S3 Data File — Annotation according to Sola, M., et al., Structural basis of dynamic glycine receptor clustering by gephyrin, Embo J, 2004. 23(13): p. 2510–9. The sequence alignments were carried out using EMBOSS Needle Pairwise Sequence Alignment (Madeira, F., et al., The EMBL-EBI Job Dispatcher sequence analysis tools framework in 2024. Nucleic Acids Res, 2024. 52(W1): p. W521-W525.) and standard settings. We identified KAJ8937396.1 from Aromia moschata to possess a N-terminal fused, partial G-domain sequence. For XP_046338115.2 from Haliotis rufescens, structures of E- and G-domain were predicted using (Powell, H.R., et al., Phyre2.2: A Community Resource for Template-based Protein Structure Prediction. J Mol Biol, 2025. 437(15): p. 168960. to refine domain annotation.) to refine domain annotation. According to this, the G-domain spans residues 13–175 and the E-domain residues 302–719. For CDW51849.1 from Trichuris trichiura, NP_509700.2 from Caenorhabditis elegans, KAK3092834.1 from Pinctada imbricata and kAF4523361.1 from Ephemera danica, we identified no G-domain encoding part within the annotated sequence (see S1 Table). (ZIP) [file pone.0350191.s015.zip › Data file S3/Invertebrates/E-domain/Pinctada_imbricata (KAK3092834.1).out]

########################################
# Program: needle
# Rundate: Tue 18 Feb 2025 13:53:15
# Commandline: needle
#    -auto
#    -stdout
#    -asequence emboss_needle-I20250218-135310-0038-92219101-p1m.asequence
#    -bsequence emboss_needle-I20250218-135310-0038-92219101-p1m.bsequence
#    -datafile EBLOSUM62
#    -gapopen 10.0
#    -gapextend 0.5
#    -endopen 10.0
#    -endextend 0.5
#    -aformat3 pair
#    -sprotein1
#    -sprotein2
# Align_format: pair
# Report_file: stdout
########################################

#=======================================
#
# Aligned_sequences: 2
# 1: GephE
# 2: Pinctada_imbricata
# Matrix: EBLOSUM62
# Gap_penalty: 10.0
# Extend_penalty: 0.5
#
# Length: 473
# Identity:     247/473 (52.2%)
# Similarity:   326/473 (68.9%)
# Gaps:          31/473 ( 6.6%)
# Score: 1261.5
# 
#
#=======================================

GephE              1 ------------slkvqsrcsskenilrashsavditkvarrhrmspfpl     38
                                 .:::.||.  :.:|.|.....||.|:||.|.|.|.:||
Pinctada_imbr      1 MIQNSIEEQGLDDMELISRI--QFDIGRKQLCQVDATRVAYRPRKSTYPL     48

GephE             39 tsmdkafitvlemtpvlgteiinyrdgmgrvlaqdvyakdnlppfpasvk     88
                     .|:::|...||:...:||||:::::..:||:||:||:|||.|||||||:|
Pinctada_imbr     49 ISVEEALNIVLQDANILGTEMVHFKKSIGRILAEDVFAKDPLPPFPASIK     98

GephE             89 dgyavraadgpgdrfiigesqageqptqtvmpgqvmrvttgapipcgada    138
                     |||||.|:||.|.|.:.|:|.||:.|...||||..:|:.||||:|.||||
Pinctada_imbr     99 DGYAVLASDGDGMRLVAGDSTAGDVPKNKVMPGYCVRINTGAPLPSGADA    148

GephE            139 vvqvedteliresddgteelevrilvqarpgqdirpighdikrgecvlak    188
                     |:|||||.|.|.|:||.||||::|:...:|||||||:|.||.:||.:|:|
Pinctada_imbr    149 VIQVEDTLLERGSEDGREELEIKIMTVPKPGQDIRPVGSDIAKGEMILSK    198

GephE            189 gthmgpseigllatvgvtevevnkfpvvavmstgnellnpeddllpgkir    238
                     |.::||:|:|||||||||.:...:.|:|.||||||||:.|.:||..||||
Pinctada_imbr    199 GQNLGPAELGLLATVGVTSILCYQQPIVGVMSTGNELVEPTEDLQEGKIR    248

GephE            239 dsnrstllatiqehgyptinlgivgdnpddllnalnegisradviitsgg    288
                     ||||:||::.|:||||..|:|||..|.||.:|....:.:...|||:||||
Pinctada_imbr    249 DSNRTTLISQIEEHGYHVIDLGIAKDTPDAVLALFKQALQSVDVIVTSGG    298

GephE            289 vsmgekdylkqvldidlhaqihfgrvfmkpglpttfatldidgvrkiifa    338
                     |||||||.||.||:.||.|.|.|||||||||.||.|||::.:..:.|.|.
Pinctada_imbr    299 VSMGEKDLLKHVLETDLKANIKFGRVFMKPGKPTAFATIEYNNKKHIFFG    348

GephE            339 lpgnpvsavvtcnlfvvpalrkmqgildprptiikarlscdvkldprpey    388
                     |||||||::|||||:|:|||.||.|....:.||:||:|...|.|||||||
Pinctada_imbr    349 LPGNPVSSIVTCNLYVIPALAKMSGNPLHQRTIVKAKLEKSVYLDPRPEY    398

GephE            389 hrciltwhhqeplpwaqstgnqmssrlmsmrsangllmlppkteqyvelh    438
                     ||.:|.|.|.:|:|.|.|||||:||||:|||:||.|||||.|..:..:..
Pinctada_imbr    399 HRVVLQWLHDDPVPVASSTGNQISSRLLSMRTANALLMLPSKNRRAADDG    448

GephE            439 kgevvdvmvigrl----------    451
                     :|       :.|.          
Pinctada_imbr    449 EG-------LSRRRHDYRSFVIS    464


#---------------------------------------
#---------------------------------------
