# Supplementary material for: Phylogenetic based dissection of eukaryotic Mo-insertase functionality: From mechanism to complex assembly
Source: PLoS One. 2026 Jun 12;21(6):e0350191. doi: 10.1371/journal.pone.0350191 (PMC13262936; doi:10.1371/journal.pone.0350191)
Supplement: S3 Data File — Annotation according to Sola, M., et al., Structural basis of dynamic glycine receptor clustering by gephyrin, Embo J, 2004. 23(13): p. 2510–9. The sequence alignments were carried out using EMBOSS Needle Pairwise Sequence Alignment (Madeira, F., et al., The EMBL-EBI Job Dispatcher sequence analysis tools framework in 2024. Nucleic Acids Res, 2024. 52(W1): p. W521-W525.) and standard settings. We identified KAJ8937396.1 from Aromia moschata to possess a N-terminal fused, partial G-domain sequence. For XP_046338115.2 from Haliotis rufescens, structures of E- and G-domain were predicted using (Powell, H.R., et al., Phyre2.2: A Community Resource for Template-based Protein Structure Prediction. J Mol Biol, 2025. 437(15): p. 168960. to refine domain annotation.) to refine domain annotation. According to this, the G-domain spans residues 13–175 and the E-domain residues 302–719. For CDW51849.1 from Trichuris trichiura, NP_509700.2 from Caenorhabditis elegans, KAK3092834.1 from Pinctada imbricata and kAF4523361.1 from Ephemera danica, we identified no G-domain encoding part within the annotated sequence (see S1 Table). (ZIP) [file pone.0350191.s015.zip › Data file S3/Invertebrates/E-domain/Haliotis_rufescens (XP_046338115.2).out]

########################################
# Program: needle
# Rundate: Tue 18 Feb 2025 13:45:49
# Commandline: needle
#    -auto
#    -stdout
#    -asequence emboss_needle-I20250218-134543-0948-74550327-p1m.asequence
#    -bsequence emboss_needle-I20250218-134543-0948-74550327-p1m.bsequence
#    -datafile EBLOSUM62
#    -gapopen 10.0
#    -gapextend 0.5
#    -endopen 10.0
#    -endextend 0.5
#    -aformat3 pair
#    -sprotein1
#    -sprotein2
# Align_format: pair
# Report_file: stdout
########################################

#=======================================
#
# Aligned_sequences: 2
# 1: GephE
# 2: Haliotis_rufescens
# Matrix: EBLOSUM62
# Gap_penalty: 10.0
# Extend_penalty: 0.5
#
# Length: 735
# Identity:     254/735 (34.6%)
# Similarity:   336/735 (45.7%)
# Gaps:         300/735 (40.8%)
# Score: 1345.5
# 
#
#=======================================

GephE              1 --------------------------------------------------      0
                                                                       
Haliotis_rufe      1 MAESSGDSEREGKTIRVGILTVSDRCFSGQTEDKSGHNLKCLIEEKKLID     50

GephE              1 --------------------------------------------------      0
                                                                       
Haliotis_rufe     51 GKVCVKEIVPDEVQKIKGLLIDWADNMKLDLILSTGGTGFTARDVTPEAT    100

GephE              1 --------------------------------------------------      0
                                                                       
Haliotis_rufe    101 KAVLDRDALGITVAMLTGSLNITPLAMLSRLTCGIRKSTLIINLPGSTKG    150

GephE              1 --------------------------------------------------      0
                                                                       
Haliotis_rufe    151 SEECFRFAAVGVSHAIDQLQGSRESVRSTHSDLQEEGIHSNEPGQIQVGT    200

GephE              1 --------------------------------------------------      0
                                                                       
Haliotis_rufe    201 EEHLSHHHHGNHHQEKHHHGHKHHHHHHGHDGNHGHHGNHGHDHNHGNNG    250

GephE              1 ----------------------------------slkvqsrcsskenilr     16
                                                       ::|             
Haliotis_rufe    251 HDHHHGSYGQNHHHGNGDHHHHHSHANHGDGHHHNVK-------------    287

GephE             17 ashsavditkvarrhrmspfpltsmdkafitvlemtpvlgteiinyrdgm     66
                        |.||.:.:|.|.|.||:|:..:|:|..|||:..|||..|.|::|||:
Haliotis_rufe    288 ---SQVDASCIAYRPRESPYPIIQVDEAVNTVLDKAPVLSAETISFRDGL    334

GephE             67 grvlaqdvyakdnlppfpasvkdgyavraadgpgdrfiigesqageqptq    116
                     ||.||:||:|:|.|||||||:||||||.|:||.|.|.:||:|.||:.||:
Haliotis_rufe    335 GRYLAEDVFARDPLPPFPASIKDGYAVIASDGDGLRQVIGDSTAGDVPTR    384

GephE            117 tvmpgqvmrvttgapipcgadavvqvedteliresddgteelevrilvqa    166
                     .|.||..||:.||||:|.|||||:|||||.|.:.|:||.||||::::...
Haliotis_rufe    385 EVTPGYCMRINTGAPLPPGADAVIQVEDTVLTKHSEDGQEELEIKLMTVP    434

GephE            167 rpgqdirpighdikrgecvlakgthmgpseigllatvgvtevevnkfpvv    216
                     :..|||||:|.||::|:.||.:|..:||||:|||||||||.|...:.|.|
Haliotis_rufe    435 KKAQDIRPVGSDIEKGQKVLGQGHKLGPSELGLLATVGVTSVSCYRRPTV    484

GephE            217 avmstgnellnpeddllpgkirdsnrstllatiqehgyptinlgivgdnp    266
                     .|||||||||.|||.::.||||||||::||:.::::|.||::||:..|:|
Haliotis_rufe    485 GVMSTGNELLEPEDPVVEGKIRDSNRTSLLSQLKDYGVPTVDLGVARDSP    534

GephE            267 ddllnalnegisradviitsggvsmgekdylkqvldidlhaqihfgrvfm    316
                     |:|:.||...:..||||:|:|||||||:|||||||..|..|.||||||||
Haliotis_rufe    535 DELMKALRRAVDSADVIVTTGGVSMGERDYLKQVLHKDFGADIHFGRVFM    584

GephE            317 kpglpttfatldidgvrkiifalpgnpvsavvtcnlfvvpalrkmqgild    366
                     |||.||:||||:.:|.||:.|.||||||||:|||||:|:|.:.||.|...
Haliotis_rufe    585 KPGKPTSFATLEHNGKRKLFFGLPGNPVSAIVTCNLYVIPVVAKMSGSTQ    634

GephE            367 prptiikarlscdvkldprpeyhrciltwhhqeplpwaqstgnqmssrlm    416
                     ||.|:::|::|.|::|||||||||.:|.|...:..|.|.|||||:||||:
Haliotis_rufe    635 PRRTVLQAKISQDLRLDPRPEYHRAVLAWTPGKAFPEATSTGNQISSRLL    684

GephE            417 smrsangllmlppkteqyvelhkgevvdvmvigrl    451
                     ||.:||.|||||||:.....|.||::|:.||||||
Haliotis_rufe    685 SMSTANALLMLPPKSASQTSLKKGDIVNAMVIGRL    719


#---------------------------------------
#---------------------------------------
