# Supplementary material for: Phylogenetic based dissection of eukaryotic Mo-insertase functionality: From mechanism to complex assembly
Source: PLoS One. 2026 Jun 12;21(6):e0350191. doi: 10.1371/journal.pone.0350191 (PMC13262936; doi:10.1371/journal.pone.0350191)
Supplement: S3 Data File — Annotation according to Sola, M., et al., Structural basis of dynamic glycine receptor clustering by gephyrin, Embo J, 2004. 23(13): p. 2510–9. The sequence alignments were carried out using EMBOSS Needle Pairwise Sequence Alignment (Madeira, F., et al., The EMBL-EBI Job Dispatcher sequence analysis tools framework in 2024. Nucleic Acids Res, 2024. 52(W1): p. W521-W525.) and standard settings. We identified KAJ8937396.1 from Aromia moschata to possess a N-terminal fused, partial G-domain sequence. For XP_046338115.2 from Haliotis rufescens, structures of E- and G-domain were predicted using (Powell, H.R., et al., Phyre2.2: A Community Resource for Template-based Protein Structure Prediction. J Mol Biol, 2025. 437(15): p. 168960. to refine domain annotation.) to refine domain annotation. According to this, the G-domain spans residues 13–175 and the E-domain residues 302–719. For CDW51849.1 from Trichuris trichiura, NP_509700.2 from Caenorhabditis elegans, KAK3092834.1 from Pinctada imbricata and kAF4523361.1 from Ephemera danica, we identified no G-domain encoding part within the annotated sequence (see S1 Table). (ZIP) [file pone.0350191.s015.zip › Data file S3/Invertebrates/G-domain/Capitella_teleta (ELT95068.1).out]

########################################
# Program: needle
# Rundate: Wed 19 Feb 2025 11:42:05
# Commandline: needle
#    -auto
#    -stdout
#    -asequence emboss_needle-I20250219-114153-0983-15794017-p1m.asequence
#    -bsequence emboss_needle-I20250219-114153-0983-15794017-p1m.bsequence
#    -datafile EBLOSUM62
#    -gapopen 10.0
#    -gapextend 0.5
#    -endopen 10.0
#    -endextend 0.5
#    -aformat3 pair
#    -sprotein1
#    -sprotein2
# Align_format: pair
# Report_file: stdout
########################################

#=======================================
#
# Aligned_sequences: 2
# 1: Geph_G
# 2: Capitella_teleta
# Matrix: EBLOSUM62
# Gap_penalty: 10.0
# Extend_penalty: 0.5
#
# Length: 662
# Identity:     138/662 (20.8%)
# Similarity:   174/662 (26.3%)
# Gaps:         368/662 (55.6%)
# Score: 464.5
# 
#
#=======================================

Geph_G             1 ---mategmiltnhdhqirv-gvltvsdscfrnlaedrsginlkdlvqdp     46
                        ...:.......|..:.| .:.||||||||..|||.||.:||..|:..
Capitella_tel      1 MGVSCLQRKPFVREDCSLEVCSLFTVSDSCFRGEAEDASGSSLKSQVEAA     50

Geph_G            47 sllggtisaykivpdeieeiketlidwcdekelnlilttggtgfaprdvt     96
                     .:.........:||||.:.||.:||||.|.:...||||||||||||||||
Capitella_tel     51 EVFSDAEVIQGLVPDERDLIKGSLIDWSDHQACQLILTTGGTGFAPRDVT    100

Geph_G            97 pekfptfpfcglqkgatkeviereapgmalamlmgslnvtplgmlsrpvc    146
                     ||             |||.|||:||..::..|||.||.||||..|||.||
Capitella_tel    101 PE-------------ATKAVIEKEASSLSCVMLMESLKVTPLAALSRSVC    137

Geph_G           147 girgktliinlpgskkgsqecfqfilpalphaidllrdaivkvkevh---    193
                     ||||:|||:||||||||:|||..|:||.:.||:|||:|...:||.:|   
Capitella_tel    138 GIRGRTLIVNLPGSKKGAQECLSFLLPVISHAVDLLQDHACEVKALHQKM    187

Geph_G           194 ---deledlpsppp-------------plspppttsphkqted--kgv--    223
                        |.::..|..|.             .|.|..:..|....::  |.|  
Capitella_tel    188 QQSDSMDGRPCHPKVQRQKSLVDETQIALRPRESDYPMVSVDEALKTVLQ    237

Geph_G           224 ---qceeeeeekkds-gvastedsssshitaaalaakipds---iisrgv    266
                        |........||: |....||..|.. ......|.|.|.   |::.|.
Capitella_tel    238 YANQGGTHRRNFKDALGFVLAEDVFSQE-PLPPFPASIKDGYAVIVADGT    286

Geph_G           267 -----------------qvlp----------------------rdtasls    277
                                      :|||                      .|||.|.
Capitella_tel    287 GRRRVLGDSTAGVHSLCEVLPGCCVRVSTGAVVPPGANAVVQVEDTALLK    336

Geph_G           278 ttpsespra------------------------qatsrlstascptpkqi    303
                       .::|.||                        |....||...|..|.:|
Capitella_tel    337 --DADSGRAELEVMIMKAPVLNQDIRPIGSDIQQNEKVLSAGMCLGPSEI    384

Geph_G           304 rrpdeskgvasrvg------------------------------------    317
                            |:.:.||                                    
Capitella_tel    385 -------GLLATVGVTQVLCYTKPTVGVMSTGNELVEPGQKLSRGKIRDS    427

Geph_G           318 --------------------------------------------------    317
                                                                       
Capitella_tel    428 NRSTLLACLREQGIPTVDLGIARDNADALLSQILEALDQVDVIVTSGGVS    477

Geph_G           318 --------------------------------------------------    317
                                                                       
Capitella_tel    478 MGEKDLVKDVLRIDLNAMIRFARVFMKPGKPTTFTTLSHNGKSKLFFGLP    527

Geph_G           318 --------------------------------------------------    317
                                                                       
Capitella_tel    528 GNPVSALVTCNLYVLPAIRKMSGFAKFQSTVIKAKLASAITLDPRPEYHR    577

Geph_G           318 --------------------------------------------------    317
                                                                       
Capitella_tel    578 CILSWGEDGLALAESTGCNQMSSRLLSVRSSNALLMLPPKTDEQQVLTAG    627

Geph_G           318 ------------    317
                                 
Capitella_tel    628 QMVDAMVLGTVI    639


#---------------------------------------
#---------------------------------------
