# Supplementary material for: Phylogenetic based dissection of eukaryotic Mo-insertase functionality: From mechanism to complex assembly
Source: PLoS One. 2026 Jun 12;21(6):e0350191. doi: 10.1371/journal.pone.0350191 (PMC13262936; doi:10.1371/journal.pone.0350191)
Supplement: S3 Data File — Annotation according to Sola, M., et al., Structural basis of dynamic glycine receptor clustering by gephyrin, Embo J, 2004. 23(13): p. 2510–9. The sequence alignments were carried out using EMBOSS Needle Pairwise Sequence Alignment (Madeira, F., et al., The EMBL-EBI Job Dispatcher sequence analysis tools framework in 2024. Nucleic Acids Res, 2024. 52(W1): p. W521-W525.) and standard settings. We identified KAJ8937396.1 from Aromia moschata to possess a N-terminal fused, partial G-domain sequence. For XP_046338115.2 from Haliotis rufescens, structures of E- and G-domain were predicted using (Powell, H.R., et al., Phyre2.2: A Community Resource for Template-based Protein Structure Prediction. J Mol Biol, 2025. 437(15): p. 168960. to refine domain annotation.) to refine domain annotation. According to this, the G-domain spans residues 13–175 and the E-domain residues 302–719. For CDW51849.1 from Trichuris trichiura, NP_509700.2 from Caenorhabditis elegans, KAK3092834.1 from Pinctada imbricata and kAF4523361.1 from Ephemera danica, we identified no G-domain encoding part within the annotated sequence (see S1 Table). (ZIP) [file pone.0350191.s015.zip › Data file S3/Invertebrates/G-domain/Eufriesea_mexicana (XP_017757998.1).out]

########################################
# Program: needle
# Rundate: Wed 19 Feb 2025 12:03:39
# Commandline: needle
#    -auto
#    -stdout
#    -asequence emboss_needle-I20250219-115233-0230-38209515-p1m.asequence
#    -bsequence emboss_needle-I20250219-115233-0230-38209515-p1m.bsequence
#    -datafile EBLOSUM62
#    -gapopen 10.0
#    -gapextend 0.5
#    -endopen 10.0
#    -endextend 0.5
#    -aformat3 pair
#    -sprotein1
#    -sprotein2
# Align_format: pair
# Report_file: stdout
########################################

#=======================================
#
# Aligned_sequences: 2
# 1: Geph_G
# 2: Eufriesea_mexicana
# Matrix: EBLOSUM62
# Gap_penalty: 10.0
# Extend_penalty: 0.5
#
# Length: 673
# Identity:     117/673 (17.4%)
# Similarity:   159/673 (23.6%)
# Gaps:         402/673 (59.7%)
# Score: 443.5
# 
#
#=======================================

Geph_G             1 mategmiltnhdhqirvgvltvsdscfrnlaedrsginlkdlvqdp----     46
                                ...||..:|||||||:::..||:||..::..::|.    
Eufriesea_mex      1 -----------MDPIRFALLTVSDSCYKHKNEDKSGYEIEQYIKDEKSEI     39

Geph_G            47 -sllggtisaykivpdeieeiketlidwcdekelnlilttggtgfaprdv     95
                      .:|.|.|....|||||...|||.||.|.|.:::::|||.|||||..|||
Eufriesea_mex     40 GKILKGQIYHKSIVPDEEYLIKENLISWSDSRQVDVILTIGGTGFCKRDV     89

Geph_G            96 tpekfptfpfcglqkgatkeviereapgmalamlmgslnvtplgmlsrpv    145
                     |||             |||::|.:||||:..||.|..|.:|.:.||||.|
Eufriesea_mex     90 TPE-------------ATKQIIHKEAPGLVTAMQMFCLKITSMAMLSRAV    126

Geph_G           146 cgirgktliinlpgskkgsqecfqfilpalphaidllrdaivkvkevhde    195
                     ||||.||||||||||.|.::||...|.||:|||:||:||...::|..|..
Eufriesea_mex    127 CGIRDKTLIINLPGSPKAAKECLSVIAPAIPHAVDLIRDNKERIKNTHGN    176

Geph_G           196 led-------lpsppppl-------------spppttsph-------kqt    218
                     :::       ||.....:             ||.|..|..       |..
Eufriesea_mex    177 MQNNIGAEISLPGRQDKILSCLSNVVERNRESPYPMISVKEALELICKHV    226

Geph_G           219 edkgvqceeeeeekkdsgvastedsssshitaaalaakipdsiisrgvqv    268
                     |...::.:|:.|  |..|....:|..|.: ......|.|.|     |..|
Eufriesea_mex    227 EPLSIKSDEDLE--KCHGKILDDDLHSKY-DLPPFRASIKD-----GYAV    268

Geph_G           269 lprdtaslsttpsespraqatsrlstascptpkqirrpdeskgvasrvg-    317
                     |..|...         |.:..|.:......|..::     ..|...||. 
Eufriesea_mex    269 LASDGKG---------RRKVLSGIKAGGSATAIKL-----EPGTCVRVNT    304

Geph_G           318 --------------------------------------------------    317
                                                                       
Eufriesea_mex    305 GAPIPDDATAVIQVEDTKLVNTTSDNMEETEIEIITVVQSGQDIRPIGCD    354

Geph_G           318 --------------------------------------------------    317
                                                                       
Eufriesea_mex    355 IKKGELILTSGTKLGAVELGLAAACGYKKVSVIDLPKIGVLSTGDELQCP    404

Geph_G           318 --------------------------------------------------    317
                                                                       
Eufriesea_mex    405 GMVLMPGHIYDSNKITLLTMLQENGFDPLDMGIAVDDEDVMVHKIKHALK    454

Geph_G           318 --------------------------------------------------    317
                                                                       
Eufriesea_mex    455 QVDVLITSGSVSMGDRDMLKPILQHYFNATIHFGRVNMKPGKPTTFATCS    504

Geph_G           318 --------------------------------------------------    317
                                                                       
Eufriesea_mex    505 FQNKKKYILGLPGNPVSATVTMNLFALPLIKQLCKDFSTPIILKTKLVSS    554

Geph_G           318 --------------------------------------------------    317
                                                                       
Eufriesea_mex    555 YNLDPRPEYARAILTWTNSDTLPLAHSTGNQISSRLLSCKSANALLMLPG    604

Geph_G           318 -----------------------    317
                                            
Eufriesea_mex    605 RKAEKSTLQPGDIVEAMLLRFTQ    627


#---------------------------------------
#---------------------------------------
