# Supplementary material for: Phylogenetic based dissection of eukaryotic Mo-insertase functionality: From mechanism to complex assembly
Source: PLoS One. 2026 Jun 12;21(6):e0350191. doi: 10.1371/journal.pone.0350191 (PMC13262936; doi:10.1371/journal.pone.0350191)
Supplement: S3 Data File — Annotation according to Sola, M., et al., Structural basis of dynamic glycine receptor clustering by gephyrin, Embo J, 2004. 23(13): p. 2510–9. The sequence alignments were carried out using EMBOSS Needle Pairwise Sequence Alignment (Madeira, F., et al., The EMBL-EBI Job Dispatcher sequence analysis tools framework in 2024. Nucleic Acids Res, 2024. 52(W1): p. W521-W525.) and standard settings. We identified KAJ8937396.1 from Aromia moschata to possess a N-terminal fused, partial G-domain sequence. For XP_046338115.2 from Haliotis rufescens, structures of E- and G-domain were predicted using (Powell, H.R., et al., Phyre2.2: A Community Resource for Template-based Protein Structure Prediction. J Mol Biol, 2025. 437(15): p. 168960. to refine domain annotation.) to refine domain annotation. According to this, the G-domain spans residues 13–175 and the E-domain residues 302–719. For CDW51849.1 from Trichuris trichiura, NP_509700.2 from Caenorhabditis elegans, KAK3092834.1 from Pinctada imbricata and kAF4523361.1 from Ephemera danica, we identified no G-domain encoding part within the annotated sequence (see S1 Table). (ZIP) [file pone.0350191.s015.zip › Data file S3/Invertebrates/G-domain/Exocentrus_adspersus (KAJ8922790.1).out]

########################################
# Program: needle
# Rundate: Wed 19 Feb 2025 12:03:39
# Commandline: needle
#    -auto
#    -stdout
#    -asequence emboss_needle-I20250219-115242-0976-13262027-p1m.asequence
#    -bsequence emboss_needle-I20250219-115242-0976-13262027-p1m.bsequence
#    -datafile EBLOSUM62
#    -gapopen 10.0
#    -gapextend 0.5
#    -endopen 10.0
#    -endextend 0.5
#    -aformat3 pair
#    -sprotein1
#    -sprotein2
# Align_format: pair
# Report_file: stdout
########################################

#=======================================
#
# Aligned_sequences: 2
# 1: Geph_G
# 2: Exocentrus_adspersus
# Matrix: EBLOSUM62
# Gap_penalty: 10.0
# Extend_penalty: 0.5
#
# Length: 665
# Identity:     117/665 (17.6%)
# Similarity:   161/665 (24.2%)
# Gaps:         398/665 (59.8%)
# Score: 428.5
# 
#
#=======================================

Geph_G             1 mategmiltnhdhqirvgvltvsdscfrnlaedrsginlkdlvqd--psl     48
                                ...:..|:|||||:|||....|.:|..|:..::.  |..
Exocentrus_ad      1 -----------MEALSFGILTVSDTCFRKQKADTAGPRLQSEIEKHFPHC     39

Geph_G            49 lggtisaykivpdeieeiketlidwcdekelnlilttggtgfaprdvtpe     98
                     .    ...|.|||||||||..|..|....|.|::.|.|||||:|||||||
Exocentrus_ad     40 K----FFKKTVPDEIEEIKAALDSWIKFFECNVVFTVGGTGFSPRDVTPE     85

Geph_G            99 kfptfpfcglqkgatkeviereapgmalamlmgslnvtplgmlsrpvcgi    148
                                  |||.:||:||||:|..|:..||.|||:.||||.||||
Exocentrus_ad     86 -------------ATKAIIEKEAPGLAYTMVSKSLAVTPMAMLSRAVCGI    122

Geph_G           149 rgktliinlpgskkgsqecfqfilpalphaidllrdaivkvkevhdeled    198
                     |||||::|||||.|.:.|||.|||.::|||:.||.:....|:..|.::::
Exocentrus_ad    123 RGKTLVVNLPGSAKAAVECFGFILDSIPHAVALLTEHQELVQSAHSKMQE    172

Geph_G           199 lpspppplspppt----------tsphkqte-dkgv-----qceee-eee    231
                     :.:|....:....          |||:...| |:.:     :|... |.|
Exocentrus_ad    173 VKAPAADSTKSKVKLDCAANRNRTSPYPMLEVDEALEKVLRECRPTLESE    222

Geph_G           232 kkdsgvastedsssshitaaalaakip---------dsiisr-----gvq    267
                     :.|.      |.:.:.|.|..:.|:.|         |....|     |.:
Exocentrus_ad    223 EVDF------DKAMNRILAEDVYAEEPVPPFRASIKDGYAVRAADGVGEK    266

Geph_G           268 vlprdtaslsttpsespraqatsrlstascptpkqirrpdeskgvasrvg    317
                     .:.|.||:..|...|..:.....|:||                |.|...|
Exocentrus_ad    267 FVRRVTAAGDTPCQEELKEGEVIRIST----------------GAAIPAG    300

Geph_G           318 --------------------------------------------------    317
                                                                       
Exocentrus_ad    301 ADAVVQVEDTTLVEKSQDGAEELKIQINVEPKAGQDIREIGSDISAGELV    350

Geph_G           318 --------------------------------------------------    317
                                                                       
Exocentrus_ad    351 LQMYNRVTPAYVGVLAMLGKTRVKVFKRASIGILSTGNELKAPNEDLKPG    400

Geph_G           318 --------------------------------------------------    317
                                                                       
Exocentrus_ad    401 QIRDSNKVTLINLLKKYSYESNDCGVARDDPDSVKTVLEKALSSNDVVIT    450

Geph_G           318 --------------------------------------------------    317
                                                                       
Exocentrus_ad    451 TGGVSMGEYDIVKQVLEKDFGAIIHFARINMKPGKPTTFATLAYKGCHKI    500

Geph_G           318 --------------------------------------------------    317
                                                                       
Exocentrus_ad    501 FFGLPGNPVSCCVTSLLFVIPVLKYMERSKIYEFPVSSVRIPILKNNDIR    550

Geph_G           318 --------------------------------------------------    317
                                                                       
Exocentrus_ad    551 PEYHRVAVKVETDGELVGKSTGNQISSRLNSLADANGLAIVTNTTNKLHP    600

Geph_G           318 ---------------    317
                                    
Exocentrus_ad    601 YTYDKYKVILFDDLL    615


#---------------------------------------
#---------------------------------------
