# Supplementary material for: Phylogenetic based dissection of eukaryotic Mo-insertase functionality: From mechanism to complex assembly
Source: PLoS One. 2026 Jun 12;21(6):e0350191. doi: 10.1371/journal.pone.0350191 (PMC13262936; doi:10.1371/journal.pone.0350191)
Supplement: S3 Data File — Annotation according to Sola, M., et al., Structural basis of dynamic glycine receptor clustering by gephyrin, Embo J, 2004. 23(13): p. 2510–9. The sequence alignments were carried out using EMBOSS Needle Pairwise Sequence Alignment (Madeira, F., et al., The EMBL-EBI Job Dispatcher sequence analysis tools framework in 2024. Nucleic Acids Res, 2024. 52(W1): p. W521-W525.) and standard settings. We identified KAJ8937396.1 from Aromia moschata to possess a N-terminal fused, partial G-domain sequence. For XP_046338115.2 from Haliotis rufescens, structures of E- and G-domain were predicted using (Powell, H.R., et al., Phyre2.2: A Community Resource for Template-based Protein Structure Prediction. J Mol Biol, 2025. 437(15): p. 168960. to refine domain annotation.) to refine domain annotation. According to this, the G-domain spans residues 13–175 and the E-domain residues 302–719. For CDW51849.1 from Trichuris trichiura, NP_509700.2 from Caenorhabditis elegans, KAK3092834.1 from Pinctada imbricata and kAF4523361.1 from Ephemera danica, we identified no G-domain encoding part within the annotated sequence (see S1 Table). (ZIP) [file pone.0350191.s015.zip › Data file S3/Invertebrates/G-domain/Potamilus_streckersoni (KAK3599643.1).out]

########################################
# Program: needle
# Rundate: Wed 19 Feb 2025 12:33:50
# Commandline: needle
#    -auto
#    -stdout
#    -asequence emboss_needle-I20250219-123342-0565-27352220-p1m.asequence
#    -bsequence emboss_needle-I20250219-123342-0565-27352220-p1m.bsequence
#    -datafile EBLOSUM62
#    -gapopen 10.0
#    -gapextend 0.5
#    -endopen 10.0
#    -endextend 0.5
#    -aformat3 pair
#    -sprotein1
#    -sprotein2
# Align_format: pair
# Report_file: stdout
########################################

#=======================================
#
# Aligned_sequences: 2
# 1: Geph_G
# 2: Potamilus_streckersoni
# Matrix: EBLOSUM62
# Gap_penalty: 10.0
# Extend_penalty: 0.5
#
# Length: 729
# Identity:     143/729 (19.6%)
# Similarity:   183/729 (25.1%)
# Gaps:         464/729 (63.6%)
# Score: 538.0
# 
#
#=======================================

Geph_G             1 mategmiltnhdhqirvgvltvsdscfrnlaedrsginlkdlvqdpsll-     49
                     ||.:|     ....||||:|||||||::..|||.||.||:.|.:   || 
Potamilus_str      1 MANKG-----DKEDIRVGILTVSDSCYQGSAEDTSGPNLQKLTE---LLI     42

Geph_G            50 -ggtisaykivpdeieeiketlidwcdekelnlilttggtgfaprdvtpe     98
                      .|.::....||||.|.|::.||:|||::.::||.|||||||||||||||
Potamilus_str     43 NNGVVAVTARVPDEKEYIEKQLIEWCDKEMVHLIFTTGGTGFAPRDVTPE     92

Geph_G            99 kfptfpfcglqkgatkeviereapgmalamlmgslnvtplgmlsrpvcgi    148
                                  |||.|:|:|.||||||||..||::|||.||||.||||
Potamilus_str     93 -------------ATKSVVEKETPGMALAMLKSSLDITPLAMLSRLVCGI    129

Geph_G           149 rgktliinlpgskkgsqecfqfilpalphaidllrdaivkvkevhdeled    198
                     |.|||||||||||||::|||:|:|||:||||||:.|...:||..|.::: 
Potamilus_str    130 RKKTLIINLPGSKKGAEECFRFVLPAIPHAIDLITDRKSQVKSTHSKMQ-    178

Geph_G           199 lpspppplspppttsphkqtedkgvqce-eeeeekkdsgvastedssssh    247
                     :|                  :::|:..: .........|:..|.|.||.|
Potamilus_str    179 IP------------------QNQGLSLDISTGSSNLSQGIIPTADHSSKH    210

Geph_G           248 itaaalaakipdsiisr-----------------------gvqvlprdta    274
                     ..|.      ..|..||                       |..|   |..
Potamilus_str    211 HDAD------NSSFSSRAGSETGQGYQQGHDHDHHHHSHLGSHV---DIR    251

Geph_G           275 slsttpsesp-------------------raqatsrlsta-----sc---    297
                     .::..|.|||                   ..:.|.|||..     ||   
Potamilus_str    252 KVAFRPRESPYPIITVDQALQIVLQHSEVMEEETVRLSDCLGRYLSCDVF    301

Geph_G           298 ---ptpk---------qirrpdeskgvasrvg------------------    317
                        |.|.         .:|..|   |..||..                  
Potamilus_str    302 AAEPLPAFPASIKDGYAVRASD---GAGSRFVAGDSTAGDMPSCEVVEGY    348

Geph_G           318 --------------------------------------------------    317
                                                                       
Potamilus_str    349 CIRINTGAPVPKGADAVVQVEDTLLLRAGDGGRTELEIKVMKAPTVGQDI    398

Geph_G           318 --------------------------------------------------    317
                                                                       
Potamilus_str    399 RPIGSDIPKGEKVLSKGQRLGPSEIGILATVGVAEVKCFRQPVVGVMSTG    448

Geph_G           318 --------------------------------------------------    317
                                                                       
Potamilus_str    449 NELLEPGEPLQDGKIYDSNRSTLLSQLQEHHYACLDFGIAKDSPDAVLEL    498

Geph_G           318 --------------------------------------------------    317
                                                                       
Potamilus_str    499 LKTSLKEADVIVTSGGVSMGERDLLKQVLETDLKAKLHFARVFMKPGKPT    548

Geph_G           318 --------------------------------------------------    317
                                                                       
Potamilus_str    549 TFATLDYNGRKKLFFGLPGNPVSAIVTCNLYVIPALDKMAGKANPLRTII    598

Geph_G           318 --------------------------------------------------    317
                                                                       
Potamilus_str    599 KARVDATIKLDPRPEYHRVVLTWSPDSPIPVASSTGNQISSRLLSMCSAN    648

Geph_G           318 -----------------------------    317
                                                  
Potamilus_str    649 GLLMLPPKSEVISEIKMDTLVDVMIIGRL    677


#---------------------------------------
#---------------------------------------
