# Supplementary material for: Phylogenetic based dissection of eukaryotic Mo-insertase functionality: From mechanism to complex assembly
Source: PLoS One. 2026 Jun 12;21(6):e0350191. doi: 10.1371/journal.pone.0350191 (PMC13262936; doi:10.1371/journal.pone.0350191)
Supplement: S3 Data File — Annotation according to Sola, M., et al., Structural basis of dynamic glycine receptor clustering by gephyrin, Embo J, 2004. 23(13): p. 2510–9. The sequence alignments were carried out using EMBOSS Needle Pairwise Sequence Alignment (Madeira, F., et al., The EMBL-EBI Job Dispatcher sequence analysis tools framework in 2024. Nucleic Acids Res, 2024. 52(W1): p. W521-W525.) and standard settings. We identified KAJ8937396.1 from Aromia moschata to possess a N-terminal fused, partial G-domain sequence. For XP_046338115.2 from Haliotis rufescens, structures of E- and G-domain were predicted using (Powell, H.R., et al., Phyre2.2: A Community Resource for Template-based Protein Structure Prediction. J Mol Biol, 2025. 437(15): p. 168960. to refine domain annotation.) to refine domain annotation. According to this, the G-domain spans residues 13–175 and the E-domain residues 302–719. For CDW51849.1 from Trichuris trichiura, NP_509700.2 from Caenorhabditis elegans, KAK3092834.1 from Pinctada imbricata and kAF4523361.1 from Ephemera danica, we identified no G-domain encoding part within the annotated sequence (see S1 Table). (ZIP) [file pone.0350191.s015.zip › Data file S3/Invertebrates/G-domain/Venturia_canescens (XP_043284622.1).out]

########################################
# Program: needle
# Rundate: Wed 19 Feb 2025 12:34:17
# Commandline: needle
#    -auto
#    -stdout
#    -asequence emboss_needle-I20250219-123408-0539-84087223-p1m.asequence
#    -bsequence emboss_needle-I20250219-123408-0539-84087223-p1m.bsequence
#    -datafile EBLOSUM62
#    -gapopen 10.0
#    -gapextend 0.5
#    -endopen 10.0
#    -endextend 0.5
#    -aformat3 pair
#    -sprotein1
#    -sprotein2
# Align_format: pair
# Report_file: stdout
########################################

#=======================================
#
# Aligned_sequences: 2
# 1: Geph_G
# 2: Venturia_canescens
# Matrix: EBLOSUM62
# Gap_penalty: 10.0
# Extend_penalty: 0.5
#
# Length: 675
# Identity:     119/675 (17.6%)
# Similarity:   163/675 (24.1%)
# Gaps:         394/675 (58.4%)
# Score: 396.0
# 
#
#=======================================

Geph_G             1 mategmiltnhdhqirvgvltvsdscfrnlaedrsginlkdlvqdp----     46
                                ...|..|:|||||:|.::.::|.||...:..:.|.    
Venturia_cane      1 -----------MSFITFGILTVSDTCHKDPSKDASGPEAEKCILDTETQT     39

Geph_G            47 -sllggtisaykivpdeieeiketlidwcdekelnlilttggtgfaprdv     95
                      ::|.|.:...||||||...|.:|||.|.|...:|:||||||||||.|||
Venturia_cane     40 GAVLKGQVLCKKIVPDEEPAIMKTLIQWSDGLNVNVILTTGGTGFAHRDV     89

Geph_G            96 tpekfptfpfcglqkgatkeviereapgmalamlmgslnvtplgmlsrpv    145
                     |||             |||.|||:||||::.||:...|..||:.:|||..
Venturia_cane     90 TPE-------------ATKRVIEKEAPGISFAMMNYGLKKTPMAILSRAT    126

Geph_G           146 cgirgktliinlpgskkgsqecfqfilpalphaidll-------------    182
                     |||||||||||||||.|..||....|...:|||:.|:             
Venturia_cane    127 CGIRGKTLIINLPGSPKAVQESLIAIADVIPHAVALILDNKPMVQTDHKK    176

Geph_G           183 -------rdaivkvkevhdeledl-----pspppplspppttsphkqted    220
                            :||.||.:.:...:.|:     .||.|.:|    ....|....
Venturia_cane    177 IQESEKCQDASVKHRNLAIVMNDVANRLRQSPYPMIS----LEQAKIIVA    222

Geph_G           221 kgvqceeeeeekkdsgvastedsssshitaaalaakipdsi--------i    262
                     ....||:.|   :.:.|.|..||     ....||:.:..|.        |
Venturia_cane    223 SEALCEDIE---RRTTVVSLRDS-----RGRVLASNVRSSCDLPPFRASI    264

Geph_G           263 srgvqvlprdtas--lsttpsespraqatsrlstasc-------ptpk--    301
                     ..|..|:.:|.|.  |.....|:.......:|....|       |.||  
Venturia_cane    265 KDGYAVIAKDGAGERLVLGGVEAGHEPDFFQLKNGECVRVNTGAPVPKGA    314

Geph_G           302 -qirrpdeskgvasrvg---------------------------------    317
                      .:.:.:::|.:||...                                 
Venturia_cane    315 TAVVQVEDTKVIASEKTANNRTKETKIEILCAPQFDQDIRNVGSDIKKGE    364

Geph_G           318 --------------------------------------------------    317
                                                                       
Venturia_cane    365 LVLSEGTRIGAAEMGILAACGISEVPVMKLPVVGVMSTGNELQEPGEPLK    414

Geph_G           318 --------------------------------------------------    317
                                                                       
Venturia_cane    415 PGHVYDSNKITLMETLKENGYDSVDLGIVKDDLQAMITAIENAVKLVDVL    464

Geph_G           318 --------------------------------------------------    317
                                                                       
Venturia_cane    465 ITTGSVSMGDKDMLKPILKEIFEATIHFGRVNLKPGKPTTFATSVYQGKK    514

Geph_G           318 --------------------------------------------------    317
                                                                       
Venturia_cane    515 KYFLCLPGNPVSAMVTAQLFAIPLLHSLSECPLSRTIIKVELTNDFKLDP    564

Geph_G           318 --------------------------------------------------    317
                                                                       
Venturia_cane    565 RPEYVRATVKWNDKNTIPKAYMTGNQISSRLLSFRSANALLMLPGKQPDK    614

Geph_G           318 -------------------------    317
                                              
Venturia_cane    615 PTIKKGEVVEAMLLGFDNMMEDIFE    639


#---------------------------------------
#---------------------------------------
