# Supplementary material for: Phylogenetic based dissection of eukaryotic Mo-insertase functionality: From mechanism to complex assembly
Source: PLoS One. 2026 Jun 12;21(6):e0350191. doi: 10.1371/journal.pone.0350191 (PMC13262936; doi:10.1371/journal.pone.0350191)
Supplement: S4 Data File — Annotation according to Krausze, J., et al., Dimerization of the plant molybdenum insertase Cnx1E is required for synthesis of the molybdenum cofactor, Biochem J, 2017. 474(1): p. 163–178. and reference therein. The sequence alignments were carried out using EMBOSS Needle Pairwise Sequence Alignment (Madeira, F., et al., The EMBL-EBI Job Dispatcher sequence analysis tools framework in 2024. Nucleic Acids Res, 2024. 52(W1): p. W521-W525) and standard settings. For the Streptophyta sequences CiLak.13G125300.1 from Carya illinoinensis, FSB015820001 from Fagus sylvatica, CM035884.1.g4717.t1 from Gynostemma pentaphyllum, CM029397.1.g6424.t1 from Luffa aegyptiaca, XM_050076571.1 from Nymphaea colorata, NC_052233.1_cds_XP_038715662.1_2868 from Tripterygium wilfordii and SMEL_000g050390.1.01 from Solanum melongena we identified no G-domain encoding part within the annotated sequence (see supplementary S1 Table). For FvH4_3g26260.t4 from Fragaria vesca a C-terminal fused, partial G-domain sequence was identified. For the Chlorophyta sequences XP_002500333.1 from Micromonas commoda, XP_002950060 from Volvox carteri and DQ311646.1 from Chlamydomonas reinhardtii likewise no G-domain encoding part within the annotated sequence was identified (see supplementary S1 Table). For (lcl_CM028325.1.lcl_CM028325.1.g54.t1) from Eucommia ulmoides we identified only a partial E-domain sequence within the annotated sequence, while no G-domain sequence was identified. (ZIP) [file pone.0350191.s016.zip]

Archive with 288 entries (284 files):
- Data file S4/
- Data file S4/Plants/
- Data file S4/Plants/G-domain/
- Data file S4/Plants/G-domain/Brassica_napus (@C03p011740.1_BnaEXP).out
- Data file S4/Plants/G-domain/Helianthus_annuus (@HanXRQChr06g0180651).out
- Data file S4/Plants/G-domain/Silene_latifolia (@Sila@55229).out
- Data file S4/Plants/G-domain/Olea_europaea (@Oeu051504.1).out
- Data file S4/Plants/G-domain/Gossypium_hirsutum (@Gohir.A05G076000.1).out
- Data file S4/Plants/G-domain/Nymphaea_colorata_@rna-XM_050076571.1.out
- Data file S4/Plants/G-domain/Brassica_rapa (@Brara.C00967.1).out
- Data file S4/Plants/G-domain/Apostasia_shenzhenica (@ASH_rna10665).out
- Data file S4/Plants/G-domain/Ceratodon_purpureus (@CepurGG1.6G159100.1).out
- Data file S4/Plants/G-domain/Zea_mays_Zm00001d026515_T003.out
- Data file S4/Plants/G-domain/Musa_balbisiana (@Mba11_g13240.1.v1.1).out
- Data file S4/Plants/G-domain/Fagopyrum_tataricum (@CM008286.1.CM008286.1.g997.t1).out
- Data file S4/Plants/G-domain/Silene_vulgaris (@Sivu_ALN@39684).out
- Data file S4/Plants/G-domain/Casuarina_glauca (@Casgl767S02661).out
- Data file S4/Plants/G-domain/Gossypium_barbardense (@Gobar.D05G078100.2).out
- Data file S4/Plants/G-domain/Daucus_carota (@DCAR_000741).out
- Data file S4/Plants/G-domain/Asparagus_officinalis (@evm.model.AsparagusV1_04.1991).out
- Data file S4/Plants/G-domain/Juglans_regia (@Jr14_15520_p1).out
- Data file S4/Plants/G-domain/Kalanchoe_laxiflora (@Kalax.1399s0001.1).out
- Data file S4/Plants/G-domain/Cucumis_melo (@rna-XM_017045509.1).out
- Data file S4/Plants/G-domain/Cocos_nucifera (@CCG008496.2).out
- Data file S4/Plants/G-domain/Elaeis_guineensis (@p5.00_sc00149_p0047.1).out
- Data file S4/Plants/G-domain/Marchantia_polymorpha (@Mapoly1495s0001.1).out
- Data file S4/Plants/G-domain/Spirodela_polyrhiza (@Spipo4G0042900).out
- Data file S4/Plants/G-domain/Actinidia_chinensis_@Acc26193.1.out
- Data file S4/Plants/G-domain/Medicago_truncatula (@Medtr5g087490.1).out
- Data file S4/Plants/G-domain/Setaria_viridis (@Sevir.3G026600.1).out
- Data file S4/Plants/G-domain/Macadamia_integrifolia (@rna-XM_042664515.1).out
- Data file S4/Plants/G-domain/Lupinus_albus (@Lalb_Chr10g0105801).out
- Data file S4/Plants/G-domain/Castanea_mollissima (@CmMahoganyH1.08G146900.1).out
- Data file S4/Plants/G-domain/Lens_ervoides (@Ler.1DRT.5g057870.1).out
- Data file S4/Plants/G-domain/Portulaca_amilis (@FUN_052788-T1).out
- Data file S4/Plants/G-domain/Vitis_vinifera (@VIT_206s0009g01130.3).out
- Data file S4/Plants/G-domain/Ceratopteris_richardii (@Ceric.12G005300.1).out
- Data file S4/Plants/G-domain/Salix_purpurea (@Sapur.009G122400.1).out
- Data file S4/Plants/G-domain/Urochloa_fusca (@Urofu.7G315500.1).out
- Data file S4/Plants/G-domain/Dianthus_caryophyllus (@DIACA2@72172).out
- Data file S4/Plants/G-domain/Picea_abies (@PAB00006859.1).out
- Data file S4/Plants/G-domain/Paspalum_vaginatum (@Pavag06G269600.1).out
- Data file S4/Plants/G-domain/Salvia_miltiorrhiza (@GWHTAOSJ010166).out
- Data file S4/Plants/G-domain/Eutrema_salsugineum (@Thhalv10012894m).out
- Data file S4/Plants/G-domain/Chenopodium_quinoa (@AUR62020182-RA).out
- Data file S4/Plants/G-domain/Brachypodium_sylvaticum (@Brasyl.9G273700.1).out
- Data file S4/Plants/G-domain/Populus_trichocarpa (@Potri.009G156400.7).out
- Data file S4/Plants/G-domain/Fragaria_vesca (@FvH4_3g26260.t4).out
- Data file S4/Plants/G-domain/Coffea_arabica_lcl_NC_039898.1_cds_XP_027105046.1_1124.out
- Data file S4/Plants/G-domain/Isatis_tinctoria (@Isati.5920s0007.1).out
- Data file S4/Plants/G-domain/Allium_sativum (@CM031529.1.CM031529.1.g69000.t1).out
- Data file S4/Plants/G-domain/Lolium_perenne (@LP015133.1).out
- Data file S4/Plants/G-domain/Lagenaria_siceraria (@CM016492.1.CM016492.1.g445.t1).out
- Data file S4/Plants/G-domain/Siraitia_grosvenorii (@Sgr000712.1).out
- Data file S4/Plants/G-domain/Oryza_sativa_XP_015636287.1.out
- Data file S4/Plants/G-domain/Panicum_virgatum (@Pavir.7NG424000.1).out
- Data file S4/Plants/G-domain/Manihot_esculenta (@Manes.11G103300.1).out
- Data file S4/Plants/G-domain/Fagopyrum_esculentum (@Fes_sc0003365.1.g000006.aua.1).out
- Data file S4/Plants/G-domain/Phalaenopsis_equestris (@PEQU_31364.1).out
- Data file S4/Plants/G-domain/Malus_domestica (@MD11G1181200).out
- Data file S4/Plants/G-domain/Zygnema_circumcarinatum_gene17487.out
- Data file S4/Plants/G-domain/Phaseolus_acutifolius_Phacu.CVR.008G268600.4.out
- Data file S4/Plants/G-domain/Fagopyrum_dibotrys (@TRINITY_DN144506_c2_g2_i5).out
- Data file S4/Plants/G-domain/Mesotaenium_endlicherianum_gene7540.out
- Data file S4/Plants/G-domain/Ananas_comosus (@Aco004540.1).out
- Data file S4/Plants/G-domain/Petunia_hybrida (@TRINITY_DN231463_c3_g1_i29).out
- Data file S4/Plants/G-domain/Eucalyptus_grandis (@Eucgr.J00614.1).out
- Data file S4/Plants/G-domain/Dionaea_muscipula (@DIOMUS@9993).out
- Data file S4/Plants/G-domain/Simmondsia_chinensis (@Sc21g0006570.01).out
- Data file S4/Plants/G-domain/Triticum_aestivum (XP_044334609.1).out
- Data file S4/Plants/G-domain/Diphasiastrum_complanatum (@Dicom.07G125800.3).out
- Data file S4/Plants/G-domain/Citrullus_lanatus (@Cla97C03G064590.2).out
- Data file S4/Plants/G-domain/Vaccinium_darrowii (@Vadar_g5891.t1).out
- Data file S4/Plants/G-domain/Antirrhinum_majus (@Am02g25790.T01).out
- Data file S4/Plants/G-domain/Zostera_marina (@Zosma05g14950.1).out
- Data file S4/Plants/G-domain/Hordeum_vulgare_HORVU2Hr1G110680.1.out
- Data file S4/Plants/G-domain/Phyllostachys_edulis (@PH01003796G0120.mRNA).out
- Data file S4/Plants/G-domain/Trifolium_pratense (@Tp57577_TGAC_v2_mRNA12068).out
- Data file S4/Plants/G-domain/Gynostemma_pentaphyllum (@CM035884.1.CM035884.1.g4717.t1).out
- Data file S4/Plants/G-domain/Beta_vulgaris_Bv7_187190_apfg.t1.out
- Data file S4/Plants/G-domain/Limonium_bicolor (@CM041778.1.CM041778.1.g46935.t1).out
- Data file S4/Plants/G-domain/Hypericum_perforatum (@scaffold-BNDE-2024505-Hypericum_perforatum).out
- Data file S4/Plants/G-domain/Poncirus_trifoliata (@Ptrif.0002s0781.1).out
- Data file S4/Plants/G-domain/Oryza_brachyantha (@OB04G35350.1).out
- Data file S4/Plants/G-domain/Arabidopsis_halleri (@Ah6G23100.2).out
- Data file S4/Plants/G-domain/Setaria_italica (@Seita.3G025900.1).out
- Data file S4/Plants/G-domain/Cucurbita_maxima (@Cmaxima_rna-XM_023132272.1).out
- Data file S4/Plants/G-domain/Persea_americana_lcl_CM056816.1_cds_KAJ8633102.1_26368.out
- Data file S4/Plants/G-domain/Rumex_hastatulus_@Ruha-34522.out
- Data file S4/Plants/G-domain/Fagopyrum_dibotrys (@TRINITY_DN144506_c2_g2_i10).out
- Data file S4/Plants/G-domain/Vitis_vinifera_@VIT_206s0009g01130.1.out
- Data file S4/Plants/G-domain/Pharus_latifolius (@Phala.06G262000.1).out
- Data file S4/Plants/G-domain/Sinapis_alba (@Sialb.0004s0379.1).out
- Data file S4/Plants/G-domain/Vigna_unguiculata (@Vigun08g176800.1).out
- Data file S4/Plants/G-domain/Anthoceros_agrestis (@AagrBONN_evm.model.Sc2ySwM_228.3025.1).out
- Data file S4/Plants/G-domain/Carya_illinoinensis (@CiLak.13G125300.1).out
- Data file S4/Plants/G-domain/Eruca_vesicaria (@Eruve.0179s0059.1).out
- Data file S4/Plants/G-domain/Panax_ginseng (@Pg_S2749.21).out
- Data file S4/Plants/G-domain/Solanum_tuberosum (@Soltu.DM.01G005940.1).out
- Data file S4/Plants/G-domain/Arabidopsis_lyrata (@AL6G32560.t1).out
- Data file S4/Plants/G-domain/Citrus_unshiu (@unassigned_transcript_23088).out
- Data file S4/Plants/G-domain/Selenicereus_undatus (@HU09G00183.1).out
- Data file S4/Plants/G-domain/Mimulus_guttatus (@MgTOL.N2423.1).out
- Data file S4/Plants/G-domain/Joinvillea_ascendes (@Joasc.04G099300.1).out
- Data file S4/Plants/G-domain/Quercus_rubra (@Qurub.01G186900.1).out
- Data file S4/Plants/G-domain/Prunus_persica (@Prupe.6G153900.2).out
- Data file S4/Plants/G-domain/Calamus_simplicifolius (@CALSI_Maker00031117).out
- Data file S4/Plants/G-domain/Ginkgo_biloba (@GBI00000636).out
- Data file S4/Plants/G-domain/Panicum_hallii (@Pahal.7G325300.1).out
- Data file S4/Plants/G-domain/Thuja_plicata (@Thupl.29379815s0002.2).out
- Data file S4/Plants/G-domain/Fagus_sylvatica (@FSB015820001).out
- Data file S4/Plants/G-domain/Eucommia_ulmoides (@lcl_CM028325.1.lcl_CM028325.1.g54.t1).out
- Data file S4/Plants/G-domain/Brassica_oleraceae (XP_013630269.1).out
- Data file S4/Plants/G-domain/Papaver_somniferum (@RZC69350).out
- Data file S4/Plants/G-domain/Miscanthus_sinensis@ (Misin11G262800.1).out
- Data file S4/Plants/G-domain/Solanum_melongena (@SMEL_000g050390.1.01).out
- Data file S4/Plants/G-domain/Anacardium_occidentale (@Anaoc.0016s1390.1).out
- Data file S4/Plants/G-domain/Arachis_hypogaea (@arahy.Tifrunner.gnm1.ann1.4UW9RQ.1).out
- Data file S4/Plants/G-domain/Saccharum_spontaneum (@Sspon.05G0021880-2D-mRNA-1).out
- Data file S4/Plants/G-domain/Momordica_charantia (@Moc06g10120.1).out
- Data file S4/Plants/G-domain/Lens_culinaris (@Lcu.2RBY.5g061130.1).out
- Data file S4/Plants/G-domain/Musa_acuminata (@Ma11_t13830.1).out
- Data file S4/Plants/G-domain/Castanea_mollissima (@CmMahoganyH1.08G146900.2).out
- Data file S4/Plants/G-domain/Fraxinus_excelsior (@FRAEX38873_v2_000231150.1).out
- Data file S4/Plants/G-domain/Lactuca_sativa (@Lsat_1_v5_gn_2_37520.1).out
- Data file S4/Plants/G-domain/Capsella_grandiflora (@Cagra.10304s0011.1).out
- Data file S4/Plants/G-domain/Carica_papaya (@evm.model.supercontig_34.224).out
- Data file S4/Plants/G-domain/Oropetium_thomaeum (@Oropetium_20150105_01964A).out
- Data file S4/Plants/G-domain/Cenchrus_americanus (@Pgl_GLEAN_10004241).out
- Data file S4/Plants/G-domain/Liriodendron_tulipifera (@Litul.03G056800.1).out
- Data file S4/Plants/G-domain/Thinopyrum_intermedium (@Thint.04G0031400.1).out
- Data file S4/Plants/G-domain/Cinnamomum_kanehirae (@CKAN_01422100).out
- Data file S4/Plants/G-domain/Amborella_trichopoda (@evm_27.model.AmTr_v1.0_scaffold00163.5).out
- Data file S4/Plants/G-domain/Sorghum_bicolor (@Sobic.006G251800.1).out
- Data file S4/Plants/G-domain/Fagopyrum_dibotrys (@TRINITY_DN144506_c2_g2_i1).out
- Data file S4/Plants/G-domain/Primula_veris (@pveT_jg12435.t1).out
- Data file S4/Plants/G-domain/Zoysia_japonica (@Zjn_sc00004.1.g12520.1.sm.mkhc).out
- Data file S4/Plants/G-domain/Arabidopsis_thaliana_@AT5G20990.1.out
- Data file S4/Plants/G-domain/Lotus_japonicus (@LjContig00564g0017485.1).out
- Data file S4/Plants/G-domain/Fragaria_ananassa (@maker-Fvb3-4-augustus-gene-141.19-mRNA-1).out
- Data file S4/Plants/G-domain/Theobroma_cacao (@Thecc.09G265000.4).out
- Data file S4/Plants/G-domain/Musa_troglodytarum_Mtr10_g18551.2.out
- Data file S4/Plants/G-domain/Betula_platyphylla (@BPChr10G26208).out
- Data file S4/Plants/G-domain/Nepenthes_khasiana_TRINITY_DN228402_c0_g1_i9.out
- Data file S4/Plants/G-domain/Luffa_aegyptiaca (@CM029397.1.CM029397.1.g6424.t1).out
- Data file S4/Plants/E-domain/
- Data file S4/Plants/E-domain/Brassica_napus (@C03p011740.1_BnaEXP).out
- Data file S4/Plants/E-domain/Helianthus_annuus (@HanXRQChr06g0180651).out
- Data file S4/Plants/E-domain/Silene_latifolia (@Sila@55229).out
- Data file S4/Plants/E-domain/Olea_europaea (@Oeu051504.1).out
- Data file S4/Plants/E-domain/Gossypium_hirsutum (@Gohir.A05G076000.1).out
- Data file S4/Plants/E-domain/Nymphaea_colorata_@rna-XM_050076571.1.out
- Data file S4/Plants/E-domain/Brassica_rapa (@Brara.C00967.1).out
- Data file S4/Plants/E-domain/Apostasia_shenzhenica (@ASH_rna10665).out
- Data file S4/Plants/E-domain/Ceratodon_purpureus (@CepurGG1.6G159100.1).out
- Data file S4/Plants/E-domain/Zea_mays_Zm00001d026515_T003.out
- Data file S4/Plants/E-domain/Musa_balbisiana (@Mba11_g13240.1.v1.1).out
- Data file S4/Plants/E-domain/Fagopyrum_tataricum (@CM008286.1.CM008286.1.g997.t1).out
- Data file S4/Plants/E-domain/Silene_vulgaris (@Sivu_ALN@39684).out
- Data file S4/Plants/E-domain/Casuarina_glauca (@Casgl767S02661).out
- Data file S4/Plants/E-domain/Gossypium_barbardense (@Gobar.D05G078100.2).out
- Data file S4/Plants/E-domain/Daucus_carota (@DCAR_000741).out
- Data file S4/Plants/E-domain/Asparagus_officinalis (@evm.model.AsparagusV1_04.1991).out
- Data file S4/Plants/E-domain/Juglans_regia (@Jr14_15520_p1).out
- Data file S4/Plants/E-domain/Kalanchoe_laxiflora (@Kalax.1399s0001.1).out
- Data file S4/Plants/E-domain/Cucumis_melo (@rna-XM_017045509.1).out
- Data file S4/Plants/E-domain/Cocos_nucifera (@CCG008496.2).out
- Data file S4/Plants/E-domain/Elaeis_guineensis (@p5.00_sc00149_p0047.1).out
- Data file S4/Plants/E-domain/Marchantia_polymorpha (@Mapoly1495s0001.1).out
- Data file S4/Plants/E-domain/Spirodela_polyrhiza (@Spipo4G0042900).out
- Data file S4/Plants/E-domain/Actinidia_chinensis_@Acc26193.1.out
- Data file S4/Plants/E-domain/Medicago_truncatula (@Medtr5g087490.1).out
- Data file S4/Plants/E-domain/Setaria_viridis (@Sevir.3G026600.1).out
- Data file S4/Plants/E-domain/Macadamia_integrifolia (@rna-XM_042664515.1).out
- Data file S4/Plants/E-domain/Lupinus_albus (@Lalb_Chr10g0105801).out
- Data file S4/Plants/E-domain/Castanea_mollissima (@CmMahoganyH1.08G146900.1).out
- Data file S4/Plants/E-domain/Lens_ervoides (@Ler.1DRT.5g057870.1).out
- Data file S4/Plants/E-domain/Portulaca_amilis (@FUN_052788-T1).out
- Data file S4/Plants/E-domain/Vitis_vinifera (@VIT_206s0009g01130.3).out
- Data file S4/Plants/E-domain/Ceratopteris_richardii (@Ceric.12G005300.1).out
- Data file S4/Plants/E-domain/Salix_purpurea (@Sapur.009G122400.1).out
- Data file S4/Plants/E-domain/Urochloa_fusca (@Urofu.7G315500.1).out
- Data file S4/Plants/E-domain/Dianthus_caryophyllus (@DIACA2@72172).out
- Data file S4/Plants/E-domain/Picea_abies (@PAB00006859.1).out
- Data file S4/Plants/E-domain/Paspalum_vaginatum (@Pavag06G269600.1).out
- Data file S4/Plants/E-domain/Salvia_miltiorrhiza (@GWHTAOSJ010166).out
- Data file S4/Plants/E-domain/Eutrema_salsugineum (@Thhalv10012894m).out
- Data file S4/Plants/E-domain/Chenopodium_quinoa (@AUR62020182-RA).out
- Data file S4/Plants/E-domain/Brachypodium_sylvaticum (@Brasyl.9G273700.1).out
- Data file S4/Plants/E-domain/Populus_trichocarpa (@Potri.009G156400.7).out
- Data file S4/Plants/E-domain/Fragaria_vesca (@FvH4_3g26260.t4).out
- Data file S4/Plants/E-domain/Coffea_arabica_lcl_NC_039898.1_cds_XP_027105046.1_1124.out
- Data file S4/Plants/E-domain/Isatis_tinctoria (@Isati.5920s0007.1).out
- Data file S4/Plants/E-domain/Allium_sativum (@CM031529.1.CM031529.1.g69000.t1).out
- Data file S4/Plants/E-domain/Lolium_perenne (@LP015133.1).out
- Data file S4/Plants/E-domain/Lagenaria_siceraria (@CM016492.1.CM016492.1.g445.t1).out
- Data file S4/Plants/E-domain/Siraitia_grosvenorii (@Sgr000712.1).out
- Data file S4/Plants/E-domain/Oryza_sativa_XP_015636287.1.out
- Data file S4/Plants/E-domain/Panicum_virgatum (@Pavir.7NG424000.1).out
- Data file S4/Plants/E-domain/Manihot_esculenta (@Manes.11G103300.1).out
- Data file S4/Plants/E-domain/Fagopyrum_esculentum (@Fes_sc0003365.1.g000006.aua.1).out
- Data file S4/Plants/E-domain/Phalaenopsis_equestris (@PEQU_31364.1).out
- Data file S4/Plants/E-domain/Malus_domestica (@MD11G1181200).out
- Data file S4/Plants/E-domain/Zygnema_circumcarinatum_gene17487.out
- Data file S4/Plants/E-domain/Phaseolus_acutifolius_Phacu.CVR.008G268600.4.out
- Data file S4/Plants/E-domain/Fagopyrum_dibotrys (@TRINITY_DN144506_c2_g2_i5).out
- Data file S4/Plants/E-domain/Mesotaenium_endlicherianum_gene7540.out
- Data file S4/Plants/E-domain/Ananas_comosus (@Aco004540.1).out
- Data file S4/Plants/E-domain/Petunia_hybrida (@TRINITY_DN231463_c3_g1_i29).out
- Data file S4/Plants/E-domain/Eucalyptus_grandis (@Eucgr.J00614.1).out
- Data file S4/Plants/E-domain/Dionaea_muscipula (@DIOMUS@9993).out
- Data file S4/Plants/E-domain/Simmondsia_chinensis (@Sc21g0006570.01).out
- Data file S4/Plants/E-domain/Triticum_aestivum (XP_044334609.1).out
- Data file S4/Plants/E-domain/Diphasiastrum_complanatum (@Dicom.07G125800.3).out
- Data file S4/Plants/E-domain/Citrullus_lanatus (@Cla97C03G064590.2).out
- Data file S4/Plants/E-domain/Vaccinium_darrowii (@Vadar_g5891.t1).out
- Data file S4/Plants/E-domain/Antirrhinum_majus (@Am02g25790.T01).out
- Data file S4/Plants/E-domain/Zostera_marina (@Zosma05g14950.1).out
- Data file S4/Plants/E-domain/Hordeum_vulgare_HORVU2Hr1G110680.1.out
- Data file S4/Plants/E-domain/Phyllostachys_edulis (@PH01003796G0120.mRNA).out
- Data file S4/Plants/E-domain/Trifolium_pratense (@Tp57577_TGAC_v2_mRNA12068).out
- Data file S4/Plants/E-domain/Gynostemma_pentaphyllum (@CM035884.1.CM035884.1.g4717.t1).out
- Data file S4/Plants/E-domain/Beta_vulgaris_Bv7_187190_apfg.t1.out
- Data file S4/Plants/E-domain/Limonium_bicolor (@CM041778.1.CM041778.1.g46935.t1).out
- Data file S4/Plants/E-domain/Hypericum_perforatum (@scaffold-BNDE-2024505-Hypericum_perforatum).out
- Data file S4/Plants/E-domain/Poncirus_trifoliata (@Ptrif.0002s0781.1).out
- Data file S4/Plants/E-domain/Oryza_brachyantha (@OB04G35350.1).out
- Data file S4/Plants/E-domain/Arabidopsis_halleri (@Ah6G23100.2).out
- Data file S4/Plants/E-domain/Setaria_italica (@Seita.3G025900.1).out
- Data file S4/Plants/E-domain/Cucurbita_maxima (@Cmaxima_rna-XM_023132272.1).out
- Data file S4/Plants/E-domain/Persea_americana_lcl_CM056816.1_cds_KAJ8633102.1_26368.out
- Data file S4/Plants/E-domain/Rumex_hastatulus_@Ruha-34522.out
- Data file S4/Plants/E-domain/Fagopyrum_dibotrys (@TRINITY_DN144506_c2_g2_i10).out
- Data file S4/Plants/E-domain/Vitis_vinifera_@VIT_206s0009g01130.1.out
- Data file S4/Plants/E-domain/Pharus_latifolius (@Phala.06G262000.1).out
- Data file S4/Plants/E-domain/Sinapis_alba (@Sialb.0004s0379.1).out
- Data file S4/Plants/E-domain/Vigna_unguiculata (@Vigun08g176800.1).out
- Data file S4/Plants/E-domain/Anthoceros_agrestis (@AagrBONN_evm.model.Sc2ySwM_228.3025.1).out
- Data file S4/Plants/E-domain/Carya_illinoinensis (@CiLak.13G125300.1).out
- Data file S4/Plants/E-domain/Eruca_vesicaria (@Eruve.0179s0059.1).out
- Data file S4/Plants/E-domain/Panax_ginseng (@Pg_S2749.21).out
- Data file S4/Plants/E-domain/Solanum_tuberosum (@Soltu.DM.01G005940.1).out
- Data file S4/Plants/E-domain/Arabidopsis_lyrata (@AL6G32560.t1).out
- Data file S4/Plants/E-domain/Citrus_unshiu (@unassigned_transcript_23088).out
- Data file S4/Plants/E-domain/Selenicereus_undatus (@HU09G00183.1).out
- Data file S4/Plants/E-domain/Mimulus_guttatus (@MgTOL.N2423.1).out
- Data file S4/Plants/E-domain/Joinvillea_ascendes (@Joasc.04G099300.1).out
- Data file S4/Plants/E-domain/Quercus_rubra (@Qurub.01G186900.1).out
- Data file S4/Plants/E-domain/Prunus_persica (@Prupe.6G153900.2).out
- Data file S4/Plants/E-domain/Calamus_simplicifolius (@CALSI_Maker00031117).out
- Data file S4/Plants/E-domain/Ginkgo_biloba (@GBI00000636).out
- Data file S4/Plants/E-domain/Panicum_hallii (@Pahal.7G325300.1).out
- Data file S4/Plants/E-domain/Thuja_plicata (@Thupl.29379815s0002.2).out
- Data file S4/Plants/E-domain/Fagus_sylvatica (@FSB015820001).out
- Data file S4/Plants/E-domain/Eucommia_ulmoides (@lcl_CM028325.1.lcl_CM028325.1.g54.t1).out
- Data file S4/Plants/E-domain/Brassica_oleraceae (XP_013630269.1).out
- Data file S4/Plants/E-domain/Papaver_somniferum (@RZC69350).out
- Data file S4/Plants/E-domain/Miscanthus_sinensis@ (Misin11G262800.1).out
- Data file S4/Plants/E-domain/Solanum_melongena (@SMEL_000g050390.1.01).out
- Data file S4/Plants/E-domain/Anacardium_occidentale (@Anaoc.0016s1390.1).out
- Data file S4/Plants/E-domain/Arachis_hypogaea (@arahy.Tifrunner.gnm1.ann1.4UW9RQ.1).out
- Data file S4/Plants/E-domain/Saccharum_spontaneum (@Sspon.05G0021880-2D-mRNA-1).out
- Data file S4/Plants/E-domain/Momordica_charantia (@Moc06g10120.1).out
- Data file S4/Plants/E-domain/Lens_culinaris (@Lcu.2RBY.5g061130.1).out
- Data file S4/Plants/E-domain/Musa_acuminata (@Ma11_t13830.1).out
- Data file S4/Plants/E-domain/Castanea_mollissima (@CmMahoganyH1.08G146900.2).out
- Data file S4/Plants/E-domain/Fraxinus_excelsior (@FRAEX38873_v2_000231150.1).out
- Data file S4/Plants/E-domain/Lactuca_sativa (@Lsat_1_v5_gn_2_37520.1).out
- Data file S4/Plants/E-domain/Capsella_grandiflora (@Cagra.10304s0011.1).out
- Data file S4/Plants/E-domain/Carica_papaya (@evm.model.supercontig_34.224).out
- Data file S4/Plants/E-domain/Oropetium_thomaeum (@Oropetium_20150105_01964A).out
- Data file S4/Plants/E-domain/Cenchrus_americanus (@Pgl_GLEAN_10004241).out
- Data file S4/Plants/E-domain/Liriodendron_tulipifera (@Litul.03G056800.1).out
- Data file S4/Plants/E-domain/Thinopyrum_intermedium (@Thint.04G0031400.1).out
- Data file S4/Plants/E-domain/Cinnamomum_kanehirae (@CKAN_01422100).out
- Data file S4/Plants/E-domain/Amborella_trichopoda (@evm_27.model.AmTr_v1.0_scaffold00163.5).out
- Data file S4/Plants/E-domain/Sorghum_bicolor (@Sobic.006G251800.1).out
- Data file S4/Plants/E-domain/Fagopyrum_dibotrys (@TRINITY_DN144506_c2_g2_i1).out
- Data file S4/Plants/E-domain/Primula_veris (@pveT_jg12435.t1).out
- Data file S4/Plants/E-domain/Zoysia_japonica (@Zjn_sc00004.1.g12520.1.sm.mkhc).out
- Data file S4/Plants/E-domain/Arabidopsis_thaliana_@AT5G20990.1.out
- Data file S4/Plants/E-domain/Lotus_japonicus (@LjContig00564g0017485.1).out
- Data file S4/Plants/E-domain/Fragaria_ananassa (@maker-Fvb3-4-augustus-gene-141.19-mRNA-1).out
- Data file S4/Plants/E-domain/Theobroma_cacao (@Thecc.09G265000.4).out
- Data file S4/Plants/E-domain/Musa_troglodytarum_Mtr10_g18551.2.out
- Data file S4/Plants/E-domain/Betula_platyphylla (@BPChr10G26208).out
- Data file S4/Plants/E-domain/Nepenthes_khasiana_TRINITY_DN228402_c0_g1_i9.out
- Data file S4/Plants/E-domain/Luffa_aegyptiaca (@CM029397.1.CM029397.1.g6424.t1).out
