# Supplementary material for: Phylogenetic based dissection of eukaryotic Mo-insertase functionality: From mechanism to complex assembly
Source: PLoS One. 2026 Jun 12;21(6):e0350191. doi: 10.1371/journal.pone.0350191 (PMC13262936; doi:10.1371/journal.pone.0350191)
Supplement: S4 Data File — Annotation according to Krausze, J., et al., Dimerization of the plant molybdenum insertase Cnx1E is required for synthesis of the molybdenum cofactor, Biochem J, 2017. 474(1): p. 163–178. and reference therein. The sequence alignments were carried out using EMBOSS Needle Pairwise Sequence Alignment (Madeira, F., et al., The EMBL-EBI Job Dispatcher sequence analysis tools framework in 2024. Nucleic Acids Res, 2024. 52(W1): p. W521-W525) and standard settings. For the Streptophyta sequences CiLak.13G125300.1 from Carya illinoinensis, FSB015820001 from Fagus sylvatica, CM035884.1.g4717.t1 from Gynostemma pentaphyllum, CM029397.1.g6424.t1 from Luffa aegyptiaca, XM_050076571.1 from Nymphaea colorata, NC_052233.1_cds_XP_038715662.1_2868 from Tripterygium wilfordii and SMEL_000g050390.1.01 from Solanum melongena we identified no G-domain encoding part within the annotated sequence (see supplementary S1 Table). For FvH4_3g26260.t4 from Fragaria vesca a C-terminal fused, partial G-domain sequence was identified. For the Chlorophyta sequences XP_002500333.1 from Micromonas commoda, XP_002950060 from Volvox carteri and DQ311646.1 from Chlamydomonas reinhardtii likewise no G-domain encoding part within the annotated sequence was identified (see supplementary S1 Table). For (lcl_CM028325.1.lcl_CM028325.1.g54.t1) from Eucommia ulmoides we identified only a partial E-domain sequence within the annotated sequence, while no G-domain sequence was identified. (ZIP) [file pone.0350191.s016.zip › Data file S4/Plants/G-domain/Phyllostachys_edulis (@PH01003796G0120.mRNA).out]

########################################
# Program: needle
# Rundate: Mon 17 Feb 2025 09:24:36
# Commandline: needle
#    -auto
#    -stdout
#    -asequence emboss_needle-I20250217-092431-0083-8513003-p1m.asequence
#    -bsequence emboss_needle-I20250217-092431-0083-8513003-p1m.bsequence
#    -datafile EBLOSUM62
#    -gapopen 10.0
#    -gapextend 0.5
#    -endopen 10.0
#    -endextend 0.5
#    -aformat3 pair
#    -sprotein1
#    -sprotein2
# Align_format: pair
# Report_file: stdout
########################################

#=======================================
#
# Aligned_sequences: 2
# 1: Cnx1G
# 2: Phyllostachys_edulis
# Matrix: EBLOSUM62
# Gap_penalty: 10.0
# Extend_penalty: 0.5
#
# Length: 667
# Identity:     146/667 (21.9%)
# Similarity:   167/667 (25.0%)
# Gaps:         481/667 (72.1%)
# Score: 727.0
# 
#
#=======================================

Cnx1G              1 --------------------------------------------------      0
                                                                       
Phyllostachys      1 MLPVEEALAAVLSAAARAAPRSAAAVPLPDALGLVLAEDVRAPDPLPPFR     50

Cnx1G              1 --------------------------------------------------      0
                                                                       
Phyllostachys     51 ASIKDGYAVVASDGPGEYPVITESRAGDDALGVVVAPGTVAYVTTGGPIP    100

Cnx1G              1 --------------------------------------------------      0
                                                                       
Phyllostachys    101 DGADAVVQVEDTEQVAGATDGSKRVKILVRATEGQDIRPVGCDIEKDSVV    150

Cnx1G              1 --------------------------------------------------      0
                                                                       
Phyllostachys    151 LKSGEHIGPPEIGLLATVGVTTIKVCRRPTISVFSTGDELVQPSTATLNR    200

Cnx1G              1 --------------------------------------------------      0
                                                                       
Phyllostachys    201 GQIRDSNRAMLLSAAIQQQCKVVDLGIAKDTEESLKEHMDAALRSDADIV    250

Cnx1G              1 --------------------------------------------------      0
                                                                       
Phyllostachys    251 LTSGGISMGDRDLVKPCLANMGKIHFEKILMKPGKPLTFAEIITKDTSKP    300

Cnx1G              1 --------------------------------------------------      0
                                                                       
Phyllostachys    301 SKTVLVFGLPGNPVSCMVCFNLFVVPTIRLLSGWSNPHLPRVHVRLSHPL    350

Cnx1G              1 --------------------------------------------------      0
                                                                       
Phyllostachys    351 RADPHRPEFHRAVIRWVLDDGSVRPGYVAESTGRQASSRLLSMKSANALL    400

Cnx1G              1 --------------------------------------------------      0
                                                                       
Phyllostachys    401 EVPSTGQVLAAGTSLQAVLISDIINSPLDKLPASSKPLPPHFGSSAKSVS    450

Cnx1G              1 -evp------gpeykvailtvsdtvsagagpdrsgpravsvvdssseklg     43
                      :||      ..:.||||||||||||:|||||||||||||||:|||||||
Phyllostachys    451 TDVPHVSTSQNAQVKVAILTVSDTVSSGAGPDRSGPRAVSVVNSSSEKLG    500

Cnx1G             44 gakvvatavvpdeverikdilqkwsdvdemdliltlggtgftprdvtpea     93
                     ||.|||||||||||::||.||.||||:|:::|||||||||||||||||||
Phyllostachys    501 GATVVATAVVPDEVDKIKGILVKWSDIDQVNLILTLGGTGFTPRDVTPEA    550

Cnx1G             94 tkkvieretpgllfvmmqeslkitpfamlsrsaagirgstliinmpgnpn    143
                     ||.|||:|.|||.|||:|||||:                 :|||||||||
Phyllostachys    551 TKAVIEKEAPGLTFVMLQESLKV-----------------MIINMPGNPN    583

Cnx1G            144 avaecmeallpalkhalkqikgdkrekhpkhiphaeatlptdtwdqsykl    193
                     ||||||||||||||||:||||||||||||:|:|||||. |.|.|::|::.
Phyllostachys    584 AVAECMEALLPALKHAIKQIKGDKREKHPRHVPHAEAK-PVDQWERSFRA    632

Cnx1G            194 ayetgekkeeagcscth    210
                     |      ....||||..
Phyllostachys    633 A------SSGMGCSCDP    643


#---------------------------------------
#---------------------------------------
