# Supplementary material for: Phylogenetic based dissection of eukaryotic Mo-insertase functionality: From mechanism to complex assembly
Source: PLoS One. 2026 Jun 12;21(6):e0350191. doi: 10.1371/journal.pone.0350191 (PMC13262936; doi:10.1371/journal.pone.0350191)
Supplement: S4 Data File — Annotation according to Krausze, J., et al., Dimerization of the plant molybdenum insertase Cnx1E is required for synthesis of the molybdenum cofactor, Biochem J, 2017. 474(1): p. 163–178. and reference therein. The sequence alignments were carried out using EMBOSS Needle Pairwise Sequence Alignment (Madeira, F., et al., The EMBL-EBI Job Dispatcher sequence analysis tools framework in 2024. Nucleic Acids Res, 2024. 52(W1): p. W521-W525) and standard settings. For the Streptophyta sequences CiLak.13G125300.1 from Carya illinoinensis, FSB015820001 from Fagus sylvatica, CM035884.1.g4717.t1 from Gynostemma pentaphyllum, CM029397.1.g6424.t1 from Luffa aegyptiaca, XM_050076571.1 from Nymphaea colorata, NC_052233.1_cds_XP_038715662.1_2868 from Tripterygium wilfordii and SMEL_000g050390.1.01 from Solanum melongena we identified no G-domain encoding part within the annotated sequence (see supplementary S1 Table). For FvH4_3g26260.t4 from Fragaria vesca a C-terminal fused, partial G-domain sequence was identified. For the Chlorophyta sequences XP_002500333.1 from Micromonas commoda, XP_002950060 from Volvox carteri and DQ311646.1 from Chlamydomonas reinhardtii likewise no G-domain encoding part within the annotated sequence was identified (see supplementary S1 Table). For (lcl_CM028325.1.lcl_CM028325.1.g54.t1) from Eucommia ulmoides we identified only a partial E-domain sequence within the annotated sequence, while no G-domain sequence was identified. (ZIP) [file pone.0350191.s016.zip › Data file S4/Plants/G-domain/Persea_americana_lcl_CM056816.1_cds_KAJ8633102.1_26368.out]

########################################
# Program: needle
# Rundate: Mon 17 Feb 2025 09:20:28
# Commandline: needle
#    -auto
#    -stdout
#    -asequence emboss_needle-I20250217-092023-0553-9119270-p1m.asequence
#    -bsequence emboss_needle-I20250217-092023-0553-9119270-p1m.bsequence
#    -datafile EBLOSUM62
#    -gapopen 10.0
#    -gapextend 0.5
#    -endopen 10.0
#    -endextend 0.5
#    -aformat3 pair
#    -sprotein1
#    -sprotein2
# Align_format: pair
# Report_file: stdout
########################################

#=======================================
#
# Aligned_sequences: 2
# 1: Cnx1G
# 2: Persea_americana_lcl_CM056816.1_cds_KAJ8633102.1_26368
# Matrix: EBLOSUM62
# Gap_penalty: 10.0
# Extend_penalty: 0.5
#
# Length: 838
# Identity:     102/838 (12.2%)
# Similarity:   121/838 (14.4%)
# Gaps:         702/838 (83.8%)
# Score: 510.0
# 
#
#=======================================

Cnx1G              1 --------------------------------------------------      0
                                                                       
Persea_americ      1 MELLVDLIIRLYLSVAGHMLRMHSTVITSRMELLILLAALEESSTLKKTS     50

Cnx1G              1 --------------------------------------------------      0
                                                                       
Persea_americ     51 QPELVGAIARRDKVQIIDFCASRSSEKAACTLSSSLDDIGHGRQSSPVAG    100

Cnx1G              1 --------------------------------------------------      0
                                                                       
Persea_americ    101 EEAVRRCNVHDYVAETEPVEGRRRSPGPSQVRTWFLSVSISISFQSLSLY    150

Cnx1G              1 --------------------------------------------------      0
                                                                       
Persea_americ    151 PSQPRIQMDCEETRSCLSLSPSMVSVDEALQTVLSVAPRLEPVKVPFQDA    200

Cnx1G              1 --------------------------------------------------      0
                                                                       
Persea_americ    201 LGLVLAEDVVARDPVPPFRASIMDGYAVVASDGPGEYPVISESRAGSDEI    250

Cnx1G              1 --------------------------------------------------      0
                                                                       
Persea_americ    251 GATVTPTNVAYVTTGGPIPEGADAVVPIENVEQIKDTYGGVKFVKIFVGA    300

Cnx1G              1 --------------------------------------------------      0
                                                                       
Persea_americ    301 SPGLNIRPVGFDIDKGATIMKSGELIGTSEIGLLATVGVMMVKVYPRPTV    350

Cnx1G              1 --------------------------------------------------      0
                                                                       
Persea_americ    351 AVLSTGDELVEPTTQYLSHGQIRDSNRSMLLAAAIQQQCKTVDLGIAHDN    400

Cnx1G              1 --------------------------------------------------      0
                                                                       
Persea_americ    401 EEDLERILDYANSGGIDILCTSGGVSMGDRDFVKPLLAKRGTIHFSKVLM    450

Cnx1G              1 --------------------------------------------------      0
                                                                       
Persea_americ    451 KPGKPITFAEIHYTSTGESAGKKILAFGLPGNPVSCLVCFNLFAVPAIRH    500

Cnx1G              1 --------------------------------------------------      0
                                                                       
Persea_americ    501 LAGWTNPQLQRVHARIAQPIKTDPVRPEFHRAIISWELNDGSGKPGFVAE    550

Cnx1G              1 --------------------------------------------------      0
                                                                       
Persea_americ    551 STGHQMSSRLLSMKSANVLLELPATGAVLSAGTLVQAILISDISNFPLTK    600

Cnx1G              1 ---------------------------evpgpeykvailtvsdtvsagag     23
                                                |.......||||||||||:.|:|
Persea_americ    601 LQNSMDLSSFPLNPTIRSDIMHSQTSSESQDATVIVAILTVSDTVAFGSG    650

Cnx1G             24 pdrsgpravsvvdssseklggakvvatavvpdeverikdilqkwsdvdem     73
                     ||||||||:|||:|||||||||:|.|||||||||::|:|.|:||.|||::
Persea_americ    651 PDRSGPRAISVVNSSSEKLGGARVFATAVVPDEVDKIQDCLKKWCDVDKV    700

Cnx1G             74 dliltlggtgftprdvtpeatkkvieretpgllfvmmqeslkitpfamls    123
                     |||||||||||:||||||||||.:||:||||||:.|:|||||:|||||||
Persea_americ    701 DLILTLGGTGFSPRDVTPEATKGLIEKETPGLLYAMLQESLKVTPFAMLS    750

Cnx1G            124 rsaagirgstli-inmpgnpnavaecmeallpalkhalkqikgdkrekhp    172
                     |:.||||.|||: |                                    
Persea_americ    751 RATAGIRASTLVRI------------------------------------    764

Cnx1G            173 khiphaeatlptdtwdqsyklayetgekkeeagcscth    210
                                                           
Persea_americ    765 --------------------------------------    764


#---------------------------------------
#---------------------------------------
