# Supplementary material for: Phylogenetic based dissection of eukaryotic Mo-insertase functionality: From mechanism to complex assembly
Source: PLoS One. 2026 Jun 12;21(6):e0350191. doi: 10.1371/journal.pone.0350191 (PMC13262936; doi:10.1371/journal.pone.0350191)
Supplement: S4 Data File — Annotation according to Krausze, J., et al., Dimerization of the plant molybdenum insertase Cnx1E is required for synthesis of the molybdenum cofactor, Biochem J, 2017. 474(1): p. 163–178. and reference therein. The sequence alignments were carried out using EMBOSS Needle Pairwise Sequence Alignment (Madeira, F., et al., The EMBL-EBI Job Dispatcher sequence analysis tools framework in 2024. Nucleic Acids Res, 2024. 52(W1): p. W521-W525) and standard settings. For the Streptophyta sequences CiLak.13G125300.1 from Carya illinoinensis, FSB015820001 from Fagus sylvatica, CM035884.1.g4717.t1 from Gynostemma pentaphyllum, CM029397.1.g6424.t1 from Luffa aegyptiaca, XM_050076571.1 from Nymphaea colorata, NC_052233.1_cds_XP_038715662.1_2868 from Tripterygium wilfordii and SMEL_000g050390.1.01 from Solanum melongena we identified no G-domain encoding part within the annotated sequence (see supplementary S1 Table). For FvH4_3g26260.t4 from Fragaria vesca a C-terminal fused, partial G-domain sequence was identified. For the Chlorophyta sequences XP_002500333.1 from Micromonas commoda, XP_002950060 from Volvox carteri and DQ311646.1 from Chlamydomonas reinhardtii likewise no G-domain encoding part within the annotated sequence was identified (see supplementary S1 Table). For (lcl_CM028325.1.lcl_CM028325.1.g54.t1) from Eucommia ulmoides we identified only a partial E-domain sequence within the annotated sequence, while no G-domain sequence was identified. (ZIP) [file pone.0350191.s016.zip › Data file S4/Plants/G-domain/Lactuca_sativa (@Lsat_1_v5_gn_2_37520.1).out]

########################################
# Program: needle
# Rundate: Mon 17 Feb 2025 08:49:07
# Commandline: needle
#    -auto
#    -stdout
#    -asequence emboss_needle-I20250217-084904-0389-97511742-p1m.asequence
#    -bsequence emboss_needle-I20250217-084904-0389-97511742-p1m.bsequence
#    -datafile EBLOSUM62
#    -gapopen 10.0
#    -gapextend 0.5
#    -endopen 10.0
#    -endextend 0.5
#    -aformat3 pair
#    -sprotein1
#    -sprotein2
# Align_format: pair
# Report_file: stdout
########################################

#=======================================
#
# Aligned_sequences: 2
# 1: G
# 2: Lactuca_sativa
# Matrix: EBLOSUM62
# Gap_penalty: 10.0
# Extend_penalty: 0.5
#
# Length: 664
# Identity:     157/664 (23.6%)
# Similarity:   180/664 (27.1%)
# Gaps:         459/664 (69.1%)
# Score: 801.0
# 
#
#=======================================

G                  1 --------------------------------------------------      0
                                                                       
Lactuca_sativ      1 MISVDEALGIVLDVSKRLPPVTVPIHDALGKVLAQDIRAPDPLPPYPASI     50

G                  1 --------------------------------------------------      0
                                                                       
Lactuca_sativ     51 KDGYAVIAADGPGEYPIITESRAGNDGLGVIVTPGTVAYVTTGGPIPDGA    100

G                  1 --------------------------------------------------      0
                                                                       
Lactuca_sativ    101 DAVVQVEDTERVETASSEPNRVRILVKINKGVDIRPVGCDISKDAIVLKA    150

G                  1 --------------------------------------------------      0
                                                                       
Lactuca_sativ    151 DELLGAAEIGLLATVGVLTVKVYPTPTIGVLSTGDELVEPTNESLSRGKI    200

G                  1 --------------------------------------------------      0
                                                                       
Lactuca_sativ    201 RDSNRAMILAAAIQQKCKVVDLGIAGDDEDEIRAVLDKALSTDNHNDIDI    250

G                  1 --------------------------------------------------      0
                                                                       
Lactuca_sativ    251 LLTSGGVSMGDRDFVKPLLQQKGRVYFDKINMKPGKPLTFAELTTEKMKK    300

G                  1 --------------------------------------------------      0
                                                                       
Lactuca_sativ    301 VVAFGLPGNPVSCLVCFNLFVIPSIRNLSGWTNPRLPRVQVYLKHSIKTD    350

G                  1 --------------------------------------------------      0
                                                                       
Lactuca_sativ    351 NFRKEFCRAIIKWENNAGLGFPGFVAEVTGHQMSSRLLSMKSANALLELS    400

G                  1 -------------------------------------------------e      1
                                                                      :
Lactuca_sativ    401 PSGKVIPSGSLVSATLISDLSGFALGPKVLLSSDLDNLITQEGQSTTSMK    450

G                  2 vpgpeykvailtvsdtvsagagpdrsgpravsvvdssseklggakvvata     51
                     |.| :||||||||||||::|||||||||||||||:|.|||||||.|.||.
Lactuca_sativ    451 VSG-DYKVAILTVSDTVASGAGPDRSGPRAVSVVESCSEKLGGATVAATD    499

G                 52 vvpdeverikdilqkwsdvdemdliltlggtgftprdvtpeatkkviere    101
                     |||||:|.|::||::|||||:|||||||||||||||||||||||.|||:|
Lactuca_sativ    500 VVPDEIENIREILKRWSDVDKMDLILTLGGTGFTPRDVTPEATKGVIEKE    549

G                102 tpgllfvmmqeslkitpfamlsrsaagirgstliinmpgnpnavaecmea    151
                     |||||:||||||||:|.||||||:||||||||||||||||||||.|||:|
Lactuca_sativ    550 TPGLLYVMMQESLKVTQFAMLSRAAAGIRGSTLIINMPGNPNAVGECMDA    599

G                152 llpalkhalkqikgdkrekhpkhiphaeatlptdtwdqsykla-----ye    196
                     |:|||||||||||||||||||:|:|||.|. ..|.|:.||:.|     ::
Lactuca_sativ    600 LIPALKHALKQIKGDKREKHPRHVPHAHAD-SKDVWESSYQAANNHTKHD    648

G                197 tgekkeeagcscth    210
                     ........||.   
Lactuca_sativ    649 PPSSLHTCGCE---    659


#---------------------------------------
#---------------------------------------
