# Supplementary material for: Phylogenetic based dissection of eukaryotic Mo-insertase functionality: From mechanism to complex assembly
Source: PLoS One. 2026 Jun 12;21(6):e0350191. doi: 10.1371/journal.pone.0350191 (PMC13262936; doi:10.1371/journal.pone.0350191)
Supplement: S4 Data File — Annotation according to Krausze, J., et al., Dimerization of the plant molybdenum insertase Cnx1E is required for synthesis of the molybdenum cofactor, Biochem J, 2017. 474(1): p. 163–178. and reference therein. The sequence alignments were carried out using EMBOSS Needle Pairwise Sequence Alignment (Madeira, F., et al., The EMBL-EBI Job Dispatcher sequence analysis tools framework in 2024. Nucleic Acids Res, 2024. 52(W1): p. W521-W525) and standard settings. For the Streptophyta sequences CiLak.13G125300.1 from Carya illinoinensis, FSB015820001 from Fagus sylvatica, CM035884.1.g4717.t1 from Gynostemma pentaphyllum, CM029397.1.g6424.t1 from Luffa aegyptiaca, XM_050076571.1 from Nymphaea colorata, NC_052233.1_cds_XP_038715662.1_2868 from Tripterygium wilfordii and SMEL_000g050390.1.01 from Solanum melongena we identified no G-domain encoding part within the annotated sequence (see supplementary S1 Table). For FvH4_3g26260.t4 from Fragaria vesca a C-terminal fused, partial G-domain sequence was identified. For the Chlorophyta sequences XP_002500333.1 from Micromonas commoda, XP_002950060 from Volvox carteri and DQ311646.1 from Chlamydomonas reinhardtii likewise no G-domain encoding part within the annotated sequence was identified (see supplementary S1 Table). For (lcl_CM028325.1.lcl_CM028325.1.g54.t1) from Eucommia ulmoides we identified only a partial E-domain sequence within the annotated sequence, while no G-domain sequence was identified. (ZIP) [file pone.0350191.s016.zip › Data file S4/Plants/E-domain/Brassica_napus (@C03p011740.1_BnaEXP).out]

########################################
# Program: needle
# Rundate: Mon 17 Feb 2025 16:19:00
# Commandline: needle
#    -auto
#    -stdout
#    -asequence emboss_needle-I20250217-161856-0577-62389799-p1m.asequence
#    -bsequence emboss_needle-I20250217-161856-0577-62389799-p1m.bsequence
#    -datafile EBLOSUM62
#    -gapopen 10.0
#    -gapextend 0.5
#    -endopen 10.0
#    -endextend 0.5
#    -aformat3 pair
#    -sprotein1
#    -sprotein2
# Align_format: pair
# Report_file: stdout
########################################

#=======================================
#
# Aligned_sequences: 2
# 1: Cnx1E
# 2: Brassica_napus
# Matrix: EBLOSUM62
# Gap_penalty: 10.0
# Extend_penalty: 0.5
#
# Length: 673
# Identity:     404/673 (60.0%)
# Similarity:   425/673 (63.2%)
# Gaps:         221/673 (32.8%)
# Score: 2032.0
# 
#
#=======================================

Cnx1E              1 me-gqgccgggggktemipteealrivfgvskrlppvivslyealgkvla     49
                     |: .:||| |...|:||||||||||||..||:|||||:|||.||||||||
Brassica_napu      1 MDASEGCC-GSDEKSEMIPTEEALRIVLSVSERLPPVVVSLQEALGKVLA     49

Cnx1E             50 edirapdplppypasvkdgyavvasdgpgeypvitesragndglgvtvtp     99
                     ||||||||||||||||||||||||||||||||||||||||||||||||||
Brassica_napu     50 EDIRAPDPLPPYPASVKDGYAVVASDGPGEYPVITESRAGNDGLGVTVTP     99

Cnx1E            100 gtvayvttggpipvgadavvqvedtkvigdvsteakrvkiliqtkkgtdi    149
                     |||||||||||||.|||||||||||.||||||||.:||||||||||||||
Brassica_napu    100 GTVAYVTTGGPIPDGADAVVQVEDTVVIGDVSTEPRRVKILIQTKKGTDI    149

Cnx1E            150 rrvgcdiekdatvlttgerigaseigllatagvtmvkvypmpivailstg    199
                     ||||||||||||||.|||||||||||||||||||:|||||||.||:||||
Brassica_napu    150 RRVGCDIEKDATVLKTGERIGASEIGLLATAGVTLVKVYPMPTVAVLSTG    199

Cnx1E            200 delveptagtlgrgqirdsnramlvaavmqqqckvvdlgivrddrkelek    249
                     ||||||.|.||||||||||||||||||||||||||||||||||||||||:
Brassica_napu    200 DELVEPRAETLGRGQIRDSNRAMLVAAVMQQQCKVVDLGIVRDDRKELER    249

Cnx1E            250 vldeavssgvdiiltsggvsmgdrdfvkplleekgkvyfskvlmkpgkpl    299
                     |||||:|||||||||||||||||||||||||:|||||:||||||||||||
Brassica_napu    250 VLDEAISSGVDIILTSGGVSMGDRDFVKPLLKEKGKVHFSKVLMKPGKPL    299

Cnx1E            300 tfaeirakptesmlgktvlafglpgnpvsclvcfnifvvptirqlagwts    349
                     |||||.||||:|.:||.||||||||||||||||||:||||.|||||||.|
Brassica_napu    300 TFAEINAKPTKSSMGKKVLAFGLPGNPVSCLVCFNLFVVPAIRQLAGWIS    349

Cnx1E            350 phplrvrlrlqepiksdpirpefhraiikwkdndgsgtpgfvaestghqm    399
                     ||||||:.|||:|||||.|||||||||||||:||||||.||||||||||.
Brassica_napu    350 PHPLRVQARLQQPIKSDSIRPEFHRAIIKWKENDGSGTSGFVAESTGHQT    399

Cnx1E            400 ssrllsmrsanallelpatgnvlsagssvsaiivsdisafsidkkaslse    449
                     ||||||||||||||||||||.|||||:||||:||||||.||||||.|:||
Brassica_napu    400 SSRLLSMRSANALLELPATGKVLSAGTSVSAVIVSDISGFSIDKKNSVSE    449

Cnx1E            450 pgsi----------------------------------------------    453
                     |.||                                              
Brassica_napu    450 PKSITKEMKNNEVPGPDYKVAILTVSDTVSAGAGPDRSGPRAVSVIDSSS    499

Cnx1E            454 --------------------------------------------------    453
                                                                       
Brassica_napu    500 EKLGGAKVVATAVVPDEVERIKDILQKWSDVDEIDLILTLGGTGFTPRDI    549

Cnx1E            454 --------------------------------------------------    453
                                                                       
Brassica_napu    550 TPEATKQVIERETPGLLFVMMQESLKITPFAMLSRSAAGIRGSTLIINMP    599

Cnx1E            454 --------------------------------------------------    453
                                                                       
Brassica_napu    600 GNPNAVAECMEALLPALKHALKQIKGDKREKHPKHVPHAEASPAPAADTW    649

Cnx1E            454 -----------------------    453
                                            
Brassica_napu    650 DKSYKAAYEGAEETKDAGCSCTH    672


#---------------------------------------
#---------------------------------------
