# Supplementary material for: Phylogenetic based dissection of eukaryotic Mo-insertase functionality: From mechanism to complex assembly
Source: PLoS One. 2026 Jun 12;21(6):e0350191. doi: 10.1371/journal.pone.0350191 (PMC13262936; doi:10.1371/journal.pone.0350191)
Supplement: S4 Data File — Annotation according to Krausze, J., et al., Dimerization of the plant molybdenum insertase Cnx1E is required for synthesis of the molybdenum cofactor, Biochem J, 2017. 474(1): p. 163–178. and reference therein. The sequence alignments were carried out using EMBOSS Needle Pairwise Sequence Alignment (Madeira, F., et al., The EMBL-EBI Job Dispatcher sequence analysis tools framework in 2024. Nucleic Acids Res, 2024. 52(W1): p. W521-W525) and standard settings. For the Streptophyta sequences CiLak.13G125300.1 from Carya illinoinensis, FSB015820001 from Fagus sylvatica, CM035884.1.g4717.t1 from Gynostemma pentaphyllum, CM029397.1.g6424.t1 from Luffa aegyptiaca, XM_050076571.1 from Nymphaea colorata, NC_052233.1_cds_XP_038715662.1_2868 from Tripterygium wilfordii and SMEL_000g050390.1.01 from Solanum melongena we identified no G-domain encoding part within the annotated sequence (see supplementary S1 Table). For FvH4_3g26260.t4 from Fragaria vesca a C-terminal fused, partial G-domain sequence was identified. For the Chlorophyta sequences XP_002500333.1 from Micromonas commoda, XP_002950060 from Volvox carteri and DQ311646.1 from Chlamydomonas reinhardtii likewise no G-domain encoding part within the annotated sequence was identified (see supplementary S1 Table). For (lcl_CM028325.1.lcl_CM028325.1.g54.t1) from Eucommia ulmoides we identified only a partial E-domain sequence within the annotated sequence, while no G-domain sequence was identified. (ZIP) [file pone.0350191.s016.zip › Data file S4/Plants/E-domain/Ceratodon_purpureus (@CepurGG1.6G159100.1).out]

########################################
# Program: needle
# Rundate: Mon 17 Feb 2025 16:12:17
# Commandline: needle
#    -auto
#    -stdout
#    -asequence emboss_needle-I20250217-161214-0500-50618599-p1m.asequence
#    -bsequence emboss_needle-I20250217-161214-0500-50618599-p1m.bsequence
#    -datafile EBLOSUM62
#    -gapopen 10.0
#    -gapextend 0.5
#    -endopen 10.0
#    -endextend 0.5
#    -aformat3 pair
#    -sprotein1
#    -sprotein2
# Align_format: pair
# Report_file: stdout
########################################

#=======================================
#
# Aligned_sequences: 2
# 1: Cnx1E
# 2: Ceratodon_purpureus
# Matrix: EBLOSUM62
# Gap_penalty: 10.0
# Extend_penalty: 0.5
#
# Length: 706
# Identity:     249/706 (35.3%)
# Similarity:   326/706 (46.2%)
# Gaps:         261/706 (37.0%)
# Score: 1235.5
# 
#
#=======================================

Cnx1E              1 megqgccgggggktemipt----eealrivfgvskrlppvivslyealgk     46
                            ......||.:||    ::|..||..|:|||.||.:.|::||..
Ceratodon_pur      1 -------MPHDSATESVPTLVTVQQATNIVLSVAKRLSPVTIPLHDALWA     43

Cnx1E             47 vlaedirapdplppypasvkdgyavvasdgpgeypvitesragndglgvt     96
                     |||||:.||:||||:|||:||||||||:||||||||:..||||:|...:.
Ceratodon_pur     44 VLAEDVVAPEPLPPFPASIKDGYAVVAADGPGEYPVVAASRAGDDSTQLH     93

Cnx1E             97 vtpgtvayvttggpipvgadavvqvedtkvigd-vsteakrvkiliqtkk    145
                     :..|:|.|:|||||:|.|||||||||||::|.| .....|:::||....|
Ceratodon_pur     94 LEAGSVVYITTGGPVPEGADAVVQVEDTQIIEDGAGNGPKKIRILKSVTK    143

Cnx1E            146 gtdirrvgcdiekdatvlttgerigaseigllatagvtmvkvypmpivai    195
                     |.|||.||.||.:.||:|...|:|||.|||||||.||:.|||:..|.:|:
Ceratodon_pur    144 GHDIRPVGFDIAQGATILKENEKIGAGEIGLLATIGVSHVKVFRRPKIAV    193

Cnx1E            196 lstgdelveptag-tlgrgqirdsnramlvaavmqqqckvvdlgivrddr    244
                     .|||||||||..| .||:|||||||||||:||..:...:||||||.||..
Ceratodon_pur    194 ASTGDELVEPEEGIRLGKGQIRDSNRAMLLAACKEHHGEVVDLGITRDTE    243

Cnx1E            245 kelekvldeavssgvdiiltsggvsmgdrdfvkplleekgkvyfskvlmk    294
                     .::.::||:|::|..||::|||||||||:||||||||::|||||:|||||
Ceratodon_pur    244 ADVNQLLDKALASNADILITSGGVSMGDKDFVKPLLEQRGKVYFTKVLMK    293

Cnx1E            295 pgkpltfaeirakptesmlgktvlafglpgnpvsclvcfnifvvptirql    344
                     ||||||||.:.|:...:...:.:|.|||||||||....||:|.||.||.|
Ceratodon_pur    294 PGKPLTFATLEARTRSATETRQLLVFGLPGNPVSSAATFNLFAVPAIRHL    343

Cnx1E            345 agwtsphplrvrlrlqepiksdpirpefhraiikwkdndgsgtpgfvaes    394
                     :||...:..:|:.|...|::.||.|||:|.|.:.|:.:||:|.|||||:|
Ceratodon_pur    344 SGWVDSNLRKVQARTLVPLRLDPDRPEYHAATVNWELDDGTGHPGFVAKS    393

Cnx1E            395 tghqmssrllsmrsanallelpatgnvlsagssvsaiivsdi-----saf    439
                     .|.|:|||||:|||||||||||.....:.||:.|.|::::|:     |.|
Ceratodon_pur    394 NGRQVSSRLLAMRSANALLELPQAPATVPAGTLVPALLIADLAGMPTSKF    443

Cnx1E            440 sidkkaslsepgsi------------------------------------    453
                     .:..| .|...|:.                                    
Ceratodon_pur    444 PVPPK-DLRAAGTRKVELPHVHLSVEPKHRHSHATEKKSEGTTESQVRVA    492

Cnx1E            454 --------------------------------------------------    453
                                                                       
Ceratodon_pur    493 ILTVSDTVATGAGPDRSGPRAVEVINNVSERLGGASVVATAVVPDSVEAI    542

Cnx1E            454 --------------------------------------------------    453
                                                                       
Ceratodon_pur    543 QEVLTRWSDVDHINLILTTGGTGFTPRDVTPEATRPLIQRETPGITQVML    592

Cnx1E            454 --------------------------------------------------    453
                                                                       
Ceratodon_pur    593 LESLKVTPTAMLSRAAAGIRGSSLIINMPGNPNAVAECIAALMPALPHAM    642

Cnx1E            454 --------------------------------------------------    453
                                                                       
Ceratodon_pur    643 KQLRGDKREKHPNHVPHAAARPSTADVWAASYIASLGIQQPEGPLVDKPC    692

Cnx1E            454 ------    453
                           
Ceratodon_pur    693 NCSIED    698


#---------------------------------------
#---------------------------------------
