# Supplementary material for: Phylogenetic based dissection of eukaryotic Mo-insertase functionality: From mechanism to complex assembly
Source: PLoS One. 2026 Jun 12;21(6):e0350191. doi: 10.1371/journal.pone.0350191 (PMC13262936; doi:10.1371/journal.pone.0350191)
Supplement: S4 Data File — Annotation according to Krausze, J., et al., Dimerization of the plant molybdenum insertase Cnx1E is required for synthesis of the molybdenum cofactor, Biochem J, 2017. 474(1): p. 163–178. and reference therein. The sequence alignments were carried out using EMBOSS Needle Pairwise Sequence Alignment (Madeira, F., et al., The EMBL-EBI Job Dispatcher sequence analysis tools framework in 2024. Nucleic Acids Res, 2024. 52(W1): p. W521-W525) and standard settings. For the Streptophyta sequences CiLak.13G125300.1 from Carya illinoinensis, FSB015820001 from Fagus sylvatica, CM035884.1.g4717.t1 from Gynostemma pentaphyllum, CM029397.1.g6424.t1 from Luffa aegyptiaca, XM_050076571.1 from Nymphaea colorata, NC_052233.1_cds_XP_038715662.1_2868 from Tripterygium wilfordii and SMEL_000g050390.1.01 from Solanum melongena we identified no G-domain encoding part within the annotated sequence (see supplementary S1 Table). For FvH4_3g26260.t4 from Fragaria vesca a C-terminal fused, partial G-domain sequence was identified. For the Chlorophyta sequences XP_002500333.1 from Micromonas commoda, XP_002950060 from Volvox carteri and DQ311646.1 from Chlamydomonas reinhardtii likewise no G-domain encoding part within the annotated sequence was identified (see supplementary S1 Table). For (lcl_CM028325.1.lcl_CM028325.1.g54.t1) from Eucommia ulmoides we identified only a partial E-domain sequence within the annotated sequence, while no G-domain sequence was identified. (ZIP) [file pone.0350191.s016.zip › Data file S4/Plants/E-domain/Musa_balbisiana (@Mba11_g13240.1.v1.1).out]

########################################
# Program: needle
# Rundate: Mon 17 Feb 2025 14:04:40
# Commandline: needle
#    -auto
#    -stdout
#    -asequence emboss_needle-I20250217-140437-0289-3853278-p1m.asequence
#    -bsequence emboss_needle-I20250217-140437-0289-3853278-p1m.bsequence
#    -datafile EBLOSUM62
#    -gapopen 10.0
#    -gapextend 0.5
#    -endopen 10.0
#    -endextend 0.5
#    -aformat3 pair
#    -sprotein1
#    -sprotein2
# Align_format: pair
# Report_file: stdout
########################################

#=======================================
#
# Aligned_sequences: 2
# 1: Cnx1E
# 2: Musa_balbisiana
# Matrix: EBLOSUM62
# Gap_penalty: 10.0
# Extend_penalty: 0.5
#
# Length: 677
# Identity:     280/677 (41.4%)
# Similarity:   331/677 (48.9%)
# Gaps:         244/677 (36.0%)
# Score: 1383.0
# 
#
#=======================================

Cnx1E              1 megqgccgggggktemipteealrivfgvskrlppvivslyealgkvlae     50
                                    |||.:||||||..|::|||||.|.|:||||.:|||
Musa_balbisia      1 ---------------MIPVDEALRIVLSVAERLPPVAVPLHEALGLILAE     35

Cnx1E             51 dirapdplppypas------vkdgyavvasdgpgeypvitesragndglg     94
                          |.|....:|      ::||||||||||||.||||||||||:||:|
Musa_balbisia     36 -----DSLVSCASSETGSLALQDGYAVVASDGPGVYPVITESRAGDDGVG     80

Cnx1E             95 vtvtpgtvayvttggpipvgadavvqvedtkvigdvsteakrvkiliqtk    144
                     |.||||||||||||||||.|||:|||||||:.:.|.....|||:||:...
Musa_balbisia     81 VVVTPGTVAYVTTGGPIPDGADSVVQVEDTEEVTDNVDGLKRVRILVGVP    130

Cnx1E            145 kgtdirrvgcdiekdatvlttgerigaseigllatagvtmvkvypmpiva    194
                     .|.|||.|||||||||.||..||::|:.|||||||.|||:|||||.|.|.
Musa_balbisia    131 LGNDIRDVGCDIEKDAMVLKAGEQLGSPEIGLLATVGVTIVKVYPRPTVG    180

Cnx1E            195 ilstgdelveptagtlgrgqirdsnramlvaavmqqqckvvdlgivrddr    244
                     :||||||||||....|.||||||||||||:||..||.||.|||||..|..
Musa_balbisia    181 VLSTGDELVEPETKYLSRGQIRDSNRAMLMAAATQQHCKAVDLGIASDKE    230

Cnx1E            245 kelekvldeavssgvdiiltsggvsmgdrdfvkplleekgkvyfskvlmk    294
                     ..|.::.|.|::|.:|::.|||||||||||||||.|...|.::|.||.||
Musa_balbisia    231 DSLSEIFDAAIASDIDMLFTSGGVSMGDRDFVKPCLARIGHIHFEKVFMK    280

Cnx1E            295 pgkpltfaeirakptesmlgktvlafglpgnpvsclvcfnifvvptirql    344
                     ||||||||:|........|.|.|||||.||||||||||||:|.||.||.|
Musa_balbisia    281 PGKPLTFAQITTNSKNIKLSKPVLAFGFPGNPVSCLVCFNLFAVPAIRHL    330

Cnx1E            345 agwtsphplrvrlrlqepiksdpirpefhraiikwkdndgsgtpgfvaes    394
                     :||.:|...||..|:.:||:||..|||:|.|||:|:.:||||.|||:|:|
Musa_balbisia    331 SGWANPQLQRVHTRIAQPIRSDAYRPEYHCAIIRWELDDGSGRPGFIADS    380

Cnx1E            395 tghqmssrllsmrsanallelpatgnvlsagssvsaiivsdisafsi---    441
                     ||.||||||||::||||||||||||.:...|:||.||::||||:..:   
Musa_balbisia    381 TGKQMSSRLLSLKSANALLELPATGQIFEDGNSVQAILISDISSLLMSKL    430

Cnx1E            442 -dkkasls-epgsi------------------------------------    453
                      |..|||| ..|..                                    
Musa_balbisia    431 TDSMASLSVRHGPAMQCSARQPTAASQESMVKVAILTVSDTVSSGSGPDR    480

Cnx1E            454 --------------------------------------------------    453
                                                                       
Musa_balbisia    481 SGPRAVSVVNSLSEKLGGAHVVATAVVPDEVDKIKNTLLKWSDIDKVDLI    530

Cnx1E            454 --------------------------------------------------    453
                                                                       
Musa_balbisia    531 LTLGGTGCTPRDVTPEATKAVIQKETPGLSFVMLQESLKVTPFAMLSRAA    580

Cnx1E            454 --------------------------------------------------    453
                                                                       
Musa_balbisia    581 AGIRGSTLIINMPGNPNAVAECMEALVPALKHGLKQIKGDKREKHPRHAP    630

Cnx1E            454 ---------------------------    453
                                                
Musa_balbisia    631 HAEALPTDEWERSYKAASATAQCSCSH    657


#---------------------------------------
#---------------------------------------
