# Supplementary material for: Phylogenetic based dissection of eukaryotic Mo-insertase functionality: From mechanism to complex assembly
Source: PLoS One. 2026 Jun 12;21(6):e0350191. doi: 10.1371/journal.pone.0350191 (PMC13262936; doi:10.1371/journal.pone.0350191)
Supplement: S4 Data File — Annotation according to Krausze, J., et al., Dimerization of the plant molybdenum insertase Cnx1E is required for synthesis of the molybdenum cofactor, Biochem J, 2017. 474(1): p. 163–178. and reference therein. The sequence alignments were carried out using EMBOSS Needle Pairwise Sequence Alignment (Madeira, F., et al., The EMBL-EBI Job Dispatcher sequence analysis tools framework in 2024. Nucleic Acids Res, 2024. 52(W1): p. W521-W525) and standard settings. For the Streptophyta sequences CiLak.13G125300.1 from Carya illinoinensis, FSB015820001 from Fagus sylvatica, CM035884.1.g4717.t1 from Gynostemma pentaphyllum, CM029397.1.g6424.t1 from Luffa aegyptiaca, XM_050076571.1 from Nymphaea colorata, NC_052233.1_cds_XP_038715662.1_2868 from Tripterygium wilfordii and SMEL_000g050390.1.01 from Solanum melongena we identified no G-domain encoding part within the annotated sequence (see supplementary S1 Table). For FvH4_3g26260.t4 from Fragaria vesca a C-terminal fused, partial G-domain sequence was identified. For the Chlorophyta sequences XP_002500333.1 from Micromonas commoda, XP_002950060 from Volvox carteri and DQ311646.1 from Chlamydomonas reinhardtii likewise no G-domain encoding part within the annotated sequence was identified (see supplementary S1 Table). For (lcl_CM028325.1.lcl_CM028325.1.g54.t1) from Eucommia ulmoides we identified only a partial E-domain sequence within the annotated sequence, while no G-domain sequence was identified. (ZIP) [file pone.0350191.s016.zip › Data file S4/Plants/E-domain/Fagopyrum_tataricum (@CM008286.1.CM008286.1.g997.t1).out]

########################################
# Program: needle
# Rundate: Mon 17 Feb 2025 15:55:37
# Commandline: needle
#    -auto
#    -stdout
#    -asequence emboss_needle-I20250217-155534-0880-19493521-p1m.asequence
#    -bsequence emboss_needle-I20250217-155534-0880-19493521-p1m.bsequence
#    -datafile EBLOSUM62
#    -gapopen 10.0
#    -gapextend 0.5
#    -endopen 10.0
#    -endextend 0.5
#    -aformat3 pair
#    -sprotein1
#    -sprotein2
# Align_format: pair
# Report_file: stdout
########################################

#=======================================
#
# Aligned_sequences: 2
# 1: Cnx1E
# 2: Fagopyrum_tataricum
# Matrix: EBLOSUM62
# Gap_penalty: 10.0
# Extend_penalty: 0.5
#
# Length: 677
# Identity:     306/677 (45.2%)
# Similarity:   358/677 (52.9%)
# Gaps:         237/677 (35.0%)
# Score: 1557.5
# 
#
#=======================================

Cnx1E              1 megqgccgggggktemipteealrivfgvskrlppvivslyealgkvlae     50
                               ....:|||.:|||..|..|::||.||.|||:||||::|||
Fagopyrum_tat      1 ----------MAAAKMIPVDEALETVLNVARRLDPVTVSLHEALGRILAE     40

Cnx1E             51 dirapdplppypasvkdgyavvasdgpgeypvitesragndglgvtvtpg    100
                     |||||||||||||||||||||||:|||||||||||||||||||||.||||
Fagopyrum_tat     41 DIRAPDPLPPYPASVKDGYAVVAADGPGEYPVITESRAGNDGLGVRVTPG     90

Cnx1E            101 tvay----vttggpipvgadavvqvedtkvigdvsteakrvkiliqtkkg    146
                     ||||    :...||||.|||:|||||||:   .::.|.||||||:|.::.
Fagopyrum_tat     91 TVAYFVLLILCPGPIPDGADSVVQVEDTE---QIAGEPKRVKILVQARQA    137

Cnx1E            147 tdirrvgcdiekdatvlttgerigaseigllatagvtmvkvypmpivail    196
                     .|||.||.||:||..||.:|:|:|..|||||||.|||||.||.:|.:|:|
Fagopyrum_tat    138 VDIRPVGFDIQKDVVVLKSGDRLGPPEIGLLATVGVTMVNVYHIPTIAVL    187

Cnx1E            197 stgdelveptagtlgrgqirdsnramlvaavmqqqckvvdlgivrddrke    246
                     |||||||||....||||||||||||||:||.:||.||:|||||..|:..|
Fagopyrum_tat    188 STGDELVEPITTNLGRGQIRDSNRAMLLAAAVQQGCKIVDLGIAPDNEAE    237

Cnx1E            247 lekvldeavssgvdiiltsggvsmgdrdfvkplleekgkvyfskvlmkpg    296
                     |.::||.|:..|.:|||||||||||||||||||.|||||:|||||.||||
Fagopyrum_tat    238 LARILDGAICGGANIILTSGGVSMGDRDFVKPLFEEKGKLYFSKVYMKPG    287

Cnx1E            297 kpltfaeirakptesmlgktvlafglpgnpvsclvcfnifvvptirqlag    346
                     ||||||||..|...|:....|||||||||||||||||::||||.||:|:|
Fagopyrum_tat    288 KPLTFAEINTKQAPSIGTNQVLAFGLPGNPVSCLVCFHLFVVPAIRRLSG    337

Cnx1E            347 wtsphplrvrlrlqepiksdpirpefhraiikwkdndgsgtpgfvaestg    396
                     ||.||||||..||:.|:|.|..||||||||::||:|||||.|||||||||
Fagopyrum_tat    338 WTDPHPLRVLARLENPLKGDQSRPEFHRAIVRWKENDGSGNPGFVAESTG    387

Cnx1E            397 hqmssrllsmrsanallelpatgnvlsagssvsaiivsdi-----safsi    441
                     .||||||||||:||||||||.||||:.||:.|||:|:|::     |..|:
Fagopyrum_tat    388 QQMSSRLLSMRAANALLELPPTGNVIVAGTIVSAVIISELIGIPPSKRSL    437

Cnx1E            442 dkkaslsepgsi--------------------------------------    453
                     .|..:.|...:.                                      
Fagopyrum_tat    438 SKDTAFSRQSTFSESKASNVKVAILTVSDTVASGDGPDRRQVIIGPRGVA    487

Cnx1E            454 --------------------------------------------------    453
                                                                       
Fagopyrum_tat    488 VINSSSEKLGGAAVVATAVVSDDIPKIKEYLIKWSDVDKIDLILTLGGTG    537

Cnx1E            454 --------------------------------------------------    453
                                                                       
Fagopyrum_tat    538 CTPRDVTPEATKQVLEKETPGFLHVMMQESLKVTPFAMLSRAAAGIRGST    587

Cnx1E            454 --------------------------------------------------    453
                                                                       
Fagopyrum_tat    588 IIINMPGNPNAVAECMEALLPALKHGLKQVKGDKREKHPRHIPHADAAPV    637

Cnx1E            454 ---------------------------    453
                                                
Fagopyrum_tat    638 DIWERSYKMASDNSSPIEEEHGCSCSH    664


#---------------------------------------
#---------------------------------------
