# Supplementary material for: Phylogenetic based dissection of eukaryotic Mo-insertase functionality: From mechanism to complex assembly
Source: PLoS One. 2026 Jun 12;21(6):e0350191. doi: 10.1371/journal.pone.0350191 (PMC13262936; doi:10.1371/journal.pone.0350191)
Supplement: S4 Data File — Annotation according to Krausze, J., et al., Dimerization of the plant molybdenum insertase Cnx1E is required for synthesis of the molybdenum cofactor, Biochem J, 2017. 474(1): p. 163–178. and reference therein. The sequence alignments were carried out using EMBOSS Needle Pairwise Sequence Alignment (Madeira, F., et al., The EMBL-EBI Job Dispatcher sequence analysis tools framework in 2024. Nucleic Acids Res, 2024. 52(W1): p. W521-W525) and standard settings. For the Streptophyta sequences CiLak.13G125300.1 from Carya illinoinensis, FSB015820001 from Fagus sylvatica, CM035884.1.g4717.t1 from Gynostemma pentaphyllum, CM029397.1.g6424.t1 from Luffa aegyptiaca, XM_050076571.1 from Nymphaea colorata, NC_052233.1_cds_XP_038715662.1_2868 from Tripterygium wilfordii and SMEL_000g050390.1.01 from Solanum melongena we identified no G-domain encoding part within the annotated sequence (see supplementary S1 Table). For FvH4_3g26260.t4 from Fragaria vesca a C-terminal fused, partial G-domain sequence was identified. For the Chlorophyta sequences XP_002500333.1 from Micromonas commoda, XP_002950060 from Volvox carteri and DQ311646.1 from Chlamydomonas reinhardtii likewise no G-domain encoding part within the annotated sequence was identified (see supplementary S1 Table). For (lcl_CM028325.1.lcl_CM028325.1.g54.t1) from Eucommia ulmoides we identified only a partial E-domain sequence within the annotated sequence, while no G-domain sequence was identified. (ZIP) [file pone.0350191.s016.zip › Data file S4/Plants/E-domain/Gossypium_barbardense (@Gobar.D05G078100.2).out]

########################################
# Program: needle
# Rundate: Mon 17 Feb 2025 15:51:38
# Commandline: needle
#    -auto
#    -stdout
#    -asequence emboss_needle-I20250217-155134-0103-3742588-p1m.asequence
#    -bsequence emboss_needle-I20250217-155134-0103-3742588-p1m.bsequence
#    -datafile EBLOSUM62
#    -gapopen 10.0
#    -gapextend 0.5
#    -endopen 10.0
#    -endextend 0.5
#    -aformat3 pair
#    -sprotein1
#    -sprotein2
# Align_format: pair
# Report_file: stdout
########################################

#=======================================
#
# Aligned_sequences: 2
# 1: Cnx1E
# 2: Gossypium_barbardense
# Matrix: EBLOSUM62
# Gap_penalty: 10.0
# Extend_penalty: 0.5
#
# Length: 722
# Identity:     318/722 (44.0%)
# Similarity:   378/722 (52.4%)
# Gaps:         270/722 (37.4%)
# Score: 1635.0
# 
#
#=======================================

Cnx1E              1 ------------------------------------------------me      2
                                                                     ::
Gossypium_bar      1 MLKPKRYGLSTRKTYLERGVNLSTILKDMHLILVRESGLGINHGNPRNLK     50

Cnx1E              3 gqgccgggggkte-mipteealrivfgvskrlppvivslyealgkvlaed     51
                     ...........|: |||.:|||:||..|:::||||.|.|::|||||||:|
Gossypium_bar     51 RSAAASPAVAPTQKMIPVDEALQIVLSVAQKLPPVTVPLHQALGKVLAQD    100

Cnx1E             52 irapdplppypasvkdgyavvasdgpgeypvitesragndglgvtvtpgt    101
                     |..||||||||||:||||||:|||||||||||.|||||||||||||||||
Gossypium_bar    101 IVPPDPLPPYPASIKDGYAVIASDGPGEYPVIVESRAGNDGLGVTVTPGT    150

Cnx1E            102 vayvttggpipvgadavvqvedtkvigdvsteakrvkiliqtkkgtdirr    151
                     |||||||||||.|||||||||||:.: ...:|.|.||||:||.||.|||:
Gossypium_bar    151 VAYVTTGGPIPDGADAVVQVEDTEQV-KAPSETKYVKILVQTSKGVDIRQ    199

Cnx1E            152 vgcdiekdatvlttgerigaseigllatagvtmvkvypmpivailstgde    201
                     |||||:|||.||.:|||:||||:|||||.|||||||.|.|.:|:||||||
Gossypium_bar    200 VGCDIQKDAVVLKSGERLGASEVGLLATVGVTMVKVQPTPTIAVLSTGDE    249

Cnx1E            202 lveptagtlgrgqirdsnramlvaavmqqqckvvdlgivrddrkelekvl    251
                     |||||.|:|.||:|||||||||:||..|:||.|.|||:|.||::|||:||
Gossypium_bar    250 LVEPTIGSLSRGKIRDSNRAMLLAAAAQEQCTVHDLGLVGDDKEELERVL    299

Cnx1E            252 deavssgvdiiltsggvsmgdrdfvkplleekgkvyfskvlmkpgkpltf    301
                     |.|.|||::|:||||||||||:||||||||:||||:|:||.|||||||||
Gossypium_bar    300 DGAFSSGINILLTSGGVSMGDKDFVKPLLEKKGKVHFNKVCMKPGKPLTF    349

Cnx1E            302 aeirakptesmlgktvlafglpgnpvsclvcfnifvvptirqlagwtsph    351
                     |||.....|:.....|||||||||||||||||.:|||||:|.||||.:||
Gossypium_bar    350 AEICLNRAENASVNKVLAFGLPGNPVSCLVCFQLFVVPTVRLLAGWENPH    399

Cnx1E            352 plrvrlrlqepiksdpirpefhraiikwkdndgsgtpgfvaestghqmss    401
                     .|||:.|||:|:|:||:||||:||.|:|:.|||||:.|||||||||||||
Gossypium_bar    400 LLRVQARLQQPLKTDPVRPEFYRATIRWEANDGSGSAGFVAESTGHQMSS    449

Cnx1E            402 rllsmrsanallelpatgnvlsagssvsaiivsdisafsidkkaslsepg    451
                     |||||:||||||||||:|.|:.||||||||::||:|...:.|.||..:..
Gossypium_bar    450 RLLSMKSANALLELPASGRVIPAGSSVSAIVISDLSGTPLSKAASSYDSS    499

Cnx1E            452 si------------------------------------------------    453
                     |.                                                
Gossypium_bar    500 SSSTPHKSVSNEIMGDGSQDVQFKVAVLTVSDTVASGAGPDRSGPRAVSV    549

Cnx1E            454 --------------------------------------------------    453
                                                                       
Gossypium_bar    550 VNSSSEKLGGAKVVATGVVSDDVGKIKEVLQRWSDIDKLDLILTLGGTGF    599

Cnx1E            454 --------------------------------------------------    453
                                                                       
Gossypium_bar    600 TPRDVTPEATKEVIEKETPGLLYVMMQESLKVTPFAMLSRSAAGIRGSTL    649

Cnx1E            454 --------------------------------------------------    453
                                                                       
Gossypium_bar    650 IINMPGNPNAVAECMEALLPALKHALKQVKGDKREKHPRHIPHEHATPVD    699

Cnx1E            454 ----------------------    453
                                           
Gossypium_bar    700 TWERSHKLASAGSVKPSCPCSH    721


#---------------------------------------
#---------------------------------------
