# Supplementary material for: Phylogenetic based dissection of eukaryotic Mo-insertase functionality: From mechanism to complex assembly
Source: PLoS One. 2026 Jun 12;21(6):e0350191. doi: 10.1371/journal.pone.0350191 (PMC13262936; doi:10.1371/journal.pone.0350191)
Supplement: S4 Data File — Annotation according to Krausze, J., et al., Dimerization of the plant molybdenum insertase Cnx1E is required for synthesis of the molybdenum cofactor, Biochem J, 2017. 474(1): p. 163–178. and reference therein. The sequence alignments were carried out using EMBOSS Needle Pairwise Sequence Alignment (Madeira, F., et al., The EMBL-EBI Job Dispatcher sequence analysis tools framework in 2024. Nucleic Acids Res, 2024. 52(W1): p. W521-W525) and standard settings. For the Streptophyta sequences CiLak.13G125300.1 from Carya illinoinensis, FSB015820001 from Fagus sylvatica, CM035884.1.g4717.t1 from Gynostemma pentaphyllum, CM029397.1.g6424.t1 from Luffa aegyptiaca, XM_050076571.1 from Nymphaea colorata, NC_052233.1_cds_XP_038715662.1_2868 from Tripterygium wilfordii and SMEL_000g050390.1.01 from Solanum melongena we identified no G-domain encoding part within the annotated sequence (see supplementary S1 Table). For FvH4_3g26260.t4 from Fragaria vesca a C-terminal fused, partial G-domain sequence was identified. For the Chlorophyta sequences XP_002500333.1 from Micromonas commoda, XP_002950060 from Volvox carteri and DQ311646.1 from Chlamydomonas reinhardtii likewise no G-domain encoding part within the annotated sequence was identified (see supplementary S1 Table). For (lcl_CM028325.1.lcl_CM028325.1.g54.t1) from Eucommia ulmoides we identified only a partial E-domain sequence within the annotated sequence, while no G-domain sequence was identified. (ZIP) [file pone.0350191.s016.zip › Data file S4/Plants/E-domain/Elaeis_guineensis (@p5.00_sc00149_p0047.1).out]

########################################
# Program: needle
# Rundate: Mon 17 Feb 2025 16:01:44
# Commandline: needle
#    -auto
#    -stdout
#    -asequence emboss_needle-I20250217-160141-0255-12996514-p1m.asequence
#    -bsequence emboss_needle-I20250217-160141-0255-12996514-p1m.bsequence
#    -datafile EBLOSUM62
#    -gapopen 10.0
#    -gapextend 0.5
#    -endopen 10.0
#    -endextend 0.5
#    -aformat3 pair
#    -sprotein1
#    -sprotein2
# Align_format: pair
# Report_file: stdout
########################################

#=======================================
#
# Aligned_sequences: 2
# 1: Cnx1E
# 2: Elaeis_guineensis
# Matrix: EBLOSUM62
# Gap_penalty: 10.0
# Extend_penalty: 0.5
#
# Length: 683
# Identity:     307/683 (44.9%)
# Similarity:   361/683 (52.9%)
# Gaps:         242/683 (35.4%)
# Score: 1559.5
# 
#
#=======================================

Cnx1E              1 megqgccggggg----------ktemipteealrivfgvskrlppvivsl     40
                                           .:.||..|||||||..|::|||||.|.|
Elaeis_guinee      1 ------------MSLPPSPSSTSSAMISAEEALRIVLSVAERLPPVTVPL     38

Cnx1E             41 yealgkvlaedirapdplppypasvkdgyavvasdgpgeypvitesragn     90
                     :||||.|||||:.||||||||.||:|||||||||||||||||||||||||
Elaeis_guinee     39 HEALGLVLAEDVCAPDPLPPYRASIKDGYAVVASDGPGEYPVITESRAGN     88

Cnx1E             91 dglgvtvtpgtvayvttggpipvgadavvqvedtkvigdvsteakrvkil    140
                     ||:||.||||||||||||||||.|||:|||||||:.:.|....:||||||
Elaeis_guinee     89 DGIGVRVTPGTVAYVTTGGPIPDGADSVVQVEDTEKVTDALDGSKRVKIL    138

Cnx1E            141 iqtkkgtdirrvgcdiekdatvlttgerigaseigllatagvtmvkvypm    190
                     :|...|.|||.||.|:||:||||.:.|:||:.|||||||.|||||||||.
Elaeis_guinee    139 VQVLPGHDIRNVGFDMEKNATVLKSEEQIGSPEIGLLATVGVTMVKVYPR    188

Cnx1E            191 pivailstgdelveptagtlgrgqirdsnramlvaavmqqqckvvdlgiv    240
                     |.||:|||||||:||...||.||||||||||||:||.||||||.:||||.
Elaeis_guinee    189 PTVAVLSTGDELIEPATKTLSRGQIRDSNRAMLLAAAMQQQCKTIDLGIA    238

Cnx1E            241 rddrkelekvldeavssgvdiiltsggvsmgdrdfvkplleekgkvyfsk    290
                     ||:.:.::|:|:.|:.|.:||:||||||||||||||||.|.::|.::|.|
Elaeis_guinee    239 RDNEESIDKILNVAIDSSIDILLTSGGVSMGDRDFVKPCLAKRGTIHFEK    288

Cnx1E            291 vlmkpgkpltfaeirakptesmlgktvlafglpgnpvsclvcfnifvvpt    340
                     ||||||||||||:|..|..|:.|.|.||||||||||||||||||:||||.
Elaeis_guinee    289 VLMKPGKPLTFAQITIKSKENKLAKPVLAFGLPGNPVSCLVCFNLFVVPA    338

Cnx1E            341 irqlagwtsphplrvrlrlqepiksdpirpefhraiikwkdndgsgtpgf    390
                     ||.|:||.:|...||..||.:||::||.|||.|||||:|:.:||||.|||
Elaeis_guinee    339 IRHLSGWLNPQLQRVSARLAQPIRTDPHRPEHHRAIIRWELDDGSGGPGF    388

Cnx1E            391 vaestghqmssrllsmrsanallelpatgnvlsagssvsaiivsdisafs    440
                     ||||||.|:|||||||:||||||||||||.:|:||:||.||::||||:|.
Elaeis_guinee    389 VAESTGQQISSRLLSMKSANALLELPATGQILTAGTSVRAILISDISSFP    438

Cnx1E            441 idkkaslsepgsi-------------------------------------    453
                     :.|.|......|.                                     
Elaeis_guinee    439 LSKMADGMASVSFHQGYGIQSNITTTQPALASQASKVKVAILTVSDTVAS    488

Cnx1E            454 --------------------------------------------------    453
                                                                       
Elaeis_guinee    489 GAGPDRSGPRAISVVNSSSESLGGAHVVATAVVPDEVDKIQDVLQKWSDV    538

Cnx1E            454 --------------------------------------------------    453
                                                                       
Elaeis_guinee    539 DKVDLILTLGGTGFSPRDVTPEATKASIEKETPGLVLVMLQESLKVTPFA    588

Cnx1E            454 --------------------------------------------------    453
                                                                       
Elaeis_guinee    589 MLSRAAAGIRGSTLIINMPGNPNAVAECMEALMPALKHALKQIKGDKREK    638

Cnx1E            454 ---------------------------------    453
                                                      
Elaeis_guinee    639 HPRHVPHAEAQSVDQWERSFKAATAGSGCSCSH    671


#---------------------------------------
#---------------------------------------
