# Supplementary material for: Phylogenetic based dissection of eukaryotic Mo-insertase functionality: From mechanism to complex assembly
Source: PLoS One. 2026 Jun 12;21(6):e0350191. doi: 10.1371/journal.pone.0350191 (PMC13262936; doi:10.1371/journal.pone.0350191)
Supplement: S4 Data File — Annotation according to Krausze, J., et al., Dimerization of the plant molybdenum insertase Cnx1E is required for synthesis of the molybdenum cofactor, Biochem J, 2017. 474(1): p. 163–178. and reference therein. The sequence alignments were carried out using EMBOSS Needle Pairwise Sequence Alignment (Madeira, F., et al., The EMBL-EBI Job Dispatcher sequence analysis tools framework in 2024. Nucleic Acids Res, 2024. 52(W1): p. W521-W525) and standard settings. For the Streptophyta sequences CiLak.13G125300.1 from Carya illinoinensis, FSB015820001 from Fagus sylvatica, CM035884.1.g4717.t1 from Gynostemma pentaphyllum, CM029397.1.g6424.t1 from Luffa aegyptiaca, XM_050076571.1 from Nymphaea colorata, NC_052233.1_cds_XP_038715662.1_2868 from Tripterygium wilfordii and SMEL_000g050390.1.01 from Solanum melongena we identified no G-domain encoding part within the annotated sequence (see supplementary S1 Table). For FvH4_3g26260.t4 from Fragaria vesca a C-terminal fused, partial G-domain sequence was identified. For the Chlorophyta sequences XP_002500333.1 from Micromonas commoda, XP_002950060 from Volvox carteri and DQ311646.1 from Chlamydomonas reinhardtii likewise no G-domain encoding part within the annotated sequence was identified (see supplementary S1 Table). For (lcl_CM028325.1.lcl_CM028325.1.g54.t1) from Eucommia ulmoides we identified only a partial E-domain sequence within the annotated sequence, while no G-domain sequence was identified. (ZIP) [file pone.0350191.s016.zip › Data file S4/Plants/E-domain/Spirodela_polyrhiza (@Spipo4G0042900).out]

########################################
# Program: needle
# Rundate: Mon 17 Feb 2025 10:11:42
# Commandline: needle
#    -auto
#    -stdout
#    -asequence emboss_needle-I20250217-101136-0383-85563731-p1m.asequence
#    -bsequence emboss_needle-I20250217-101136-0383-85563731-p1m.bsequence
#    -datafile EBLOSUM62
#    -gapopen 10.0
#    -gapextend 0.5
#    -endopen 10.0
#    -endextend 0.5
#    -aformat3 pair
#    -sprotein1
#    -sprotein2
# Align_format: pair
# Report_file: stdout
########################################

#=======================================
#
# Aligned_sequences: 2
# 1: Cnx1E
# 2: Spirodela_polyrhiza
# Matrix: EBLOSUM62
# Gap_penalty: 10.0
# Extend_penalty: 0.5
#
# Length: 673
# Identity:     270/673 (40.1%)
# Similarity:   325/673 (48.3%)
# Gaps:         270/673 (40.1%)
# Score: 1340.5
# 
#
#=======================================

Cnx1E              1 megqgccgggggktemipteealrivfgvskrlppvivslyealgkvlae     50
                                    ||..|||||.|...::||.|:.|.:..|||:||||
Spirodela_pol      1 ---------------MITAEEALRFVLDAAQRLEPISVPIDGALGRVLAE     35

Cnx1E             51 dirapdplppypasvkdgyavvasdgpgeypvitesragndglgvtvtpg    100
                     |:||.|||||||||:||||||||||||||||||||||||||||||.|.||
Spirodela_pol     36 DVRACDPLPPYPASIKDGYAVVASDGPGEYPVITESRAGNDGLGVVVVPG     85

Cnx1E            101 tvayvttggpipvgadavvqvedtkvigdvsteakrvkiliqtkkgtdir    150
                     ||||||||||||.||:||||||||:.:..||...||:::|.:..:|..||
Spirodela_pol     86 TVAYVTTGGPIPDGANAVVQVEDTEEVDSVSNGLKRIRVLKRVTEGLHIR    135

Cnx1E            151 rvgcdiekdatvlttgerigaseigllatagvtmvkvypmpivailstgd    200
                     .||.||||:..|:.:||||||||||||||.|:..||||..|.||:|||||
Spirodela_pol    136 PVGFDIEKETIVMKSGERIGASEIGLLATVGIMTVKVYATPTVAVLSTGD    185

Cnx1E            201 elveptagtlgrgqirdsnramlvaavmqqqckvvdlgivrddrkelekv    250
                     ||||||...|.||||||||||||:|:.:|||||:|||||..|:.::|:|.
Spirodela_pol    186 ELVEPTTRNLSRGQIRDSNRAMLLASSVQQQCKIVDLGIAPDNEEDLDKA    235

Cnx1E            251 ldeavssgvdiiltsggvsmgdrdfvkplleekgkvyfskvlmkpgkplt    300
                     |.:|:|||:||:||||||||||||||||:||.||.|:|:||.|||||||.
Spirodela_pol    236 LSDAISSGIDILLTSGGVSMGDRDFVKPILERKGTVHFNKVCMKPGKPLI    285

Cnx1E            301 faeirakptesmlgktvlafglpgnpvsclvcfnifvvptirqlagwtsp    350
                     ||||.|:..|....|.||||||||||||.||||::||||.||.|:||.:|
Spirodela_pol    286 FAEISAETREDKSSKKVLAFGLPGNPVSSLVCFHLFVVPAIRHLSGWLNP    335

Cnx1E            351 hplrvrlrlqepiksdpirpefhraiikwkdndgsgtpgfvaestghqms    400
                     |                                   ...|||||||:|.|
Spirodela_pol    336 H-----------------------------------VQSFVAESTGNQAS    350

Cnx1E            401 srllsmrsanallelpatgnvlsagssvsaiivsdisafsidk--kasls    448
                     ||||||::||:|||||||..||:.|:.||||::||:...|.::  |::.|
Spirodela_pol    351 SRLLSMKTANSLLELPATEGVLAPGTLVSAILISDVIGLSQEQLGKSTAS    400

Cnx1E            449 epgsi---------------------------------------------    453
                     .|.::                                             
Spirodela_pol    401 LPPALSHTIQRHNEHTQIGSHGAEASTCTKVAILTVSDTVASGNGPDRSG    450

Cnx1E            454 --------------------------------------------------    453
                                                                       
Spirodela_pol    451 PRAVSVVNSMSERLGGASVVATSVVPDETDRIQSTLRQWCDVDKVDLILT    500

Cnx1E            454 --------------------------------------------------    453
                                                                       
Spirodela_pol    501 LGGTGFTPRDVTPEATKPLLEKETPGLLFVMLQESLKVTPSAMLSRAAAG    550

Cnx1E            454 --------------------------------------------------    453
                                                                       
Spirodela_pol    551 IRGSTLIINMPGNPNAVAECMEALSPALKHALRQVKGEKREKHPRHVPHA    600

Cnx1E            454 -----------------------    453
                                            
Spirodela_pol    601 ESKPADEWERSLMAARSDPGCSC    623


#---------------------------------------
#---------------------------------------
