# Supplementary material for: Phylogenetic based dissection of eukaryotic Mo-insertase functionality: From mechanism to complex assembly
Source: PLoS One. 2026 Jun 12;21(6):e0350191. doi: 10.1371/journal.pone.0350191 (PMC13262936; doi:10.1371/journal.pone.0350191)
Supplement: S4 Data File — Annotation according to Krausze, J., et al., Dimerization of the plant molybdenum insertase Cnx1E is required for synthesis of the molybdenum cofactor, Biochem J, 2017. 474(1): p. 163–178. and reference therein. The sequence alignments were carried out using EMBOSS Needle Pairwise Sequence Alignment (Madeira, F., et al., The EMBL-EBI Job Dispatcher sequence analysis tools framework in 2024. Nucleic Acids Res, 2024. 52(W1): p. W521-W525) and standard settings. For the Streptophyta sequences CiLak.13G125300.1 from Carya illinoinensis, FSB015820001 from Fagus sylvatica, CM035884.1.g4717.t1 from Gynostemma pentaphyllum, CM029397.1.g6424.t1 from Luffa aegyptiaca, XM_050076571.1 from Nymphaea colorata, NC_052233.1_cds_XP_038715662.1_2868 from Tripterygium wilfordii and SMEL_000g050390.1.01 from Solanum melongena we identified no G-domain encoding part within the annotated sequence (see supplementary S1 Table). For FvH4_3g26260.t4 from Fragaria vesca a C-terminal fused, partial G-domain sequence was identified. For the Chlorophyta sequences XP_002500333.1 from Micromonas commoda, XP_002950060 from Volvox carteri and DQ311646.1 from Chlamydomonas reinhardtii likewise no G-domain encoding part within the annotated sequence was identified (see supplementary S1 Table). For (lcl_CM028325.1.lcl_CM028325.1.g54.t1) from Eucommia ulmoides we identified only a partial E-domain sequence within the annotated sequence, while no G-domain sequence was identified. (ZIP) [file pone.0350191.s016.zip › Data file S4/Plants/E-domain/Actinidia_chinensis_@Acc26193.1.out]

########################################
# Program: needle
# Rundate: Mon 17 Feb 2025 16:28:11
# Commandline: needle
#    -auto
#    -stdout
#    -asequence emboss_needle-I20250217-162808-0587-15406071-p1m.asequence
#    -bsequence emboss_needle-I20250217-162808-0587-15406071-p1m.bsequence
#    -datafile EBLOSUM62
#    -gapopen 10.0
#    -gapextend 0.5
#    -endopen 10.0
#    -endextend 0.5
#    -aformat3 pair
#    -sprotein1
#    -sprotein2
# Align_format: pair
# Report_file: stdout
########################################

#=======================================
#
# Aligned_sequences: 2
# 1: Cnx1E
# 2: Actinidia_chinensis_@Acc26193.1
# Matrix: EBLOSUM62
# Gap_penalty: 10.0
# Extend_penalty: 0.5
#
# Length: 699
# Identity:     314/699 (44.9%)
# Similarity:   373/699 (53.4%)
# Gaps:         259/699 (37.1%)
# Score: 1607.5
# 
#
#=======================================

Cnx1E              1 ------------megqgccggggg---------ktemipteealrivfgv     29
                                 |      |..||         ||.||...|||:||..|
Actinidia_chi      1 MRCTSKSGLFYEM------GENGGSKVSCDQPTKTMMISANEALQIVLSV     44

Cnx1E             30 skrlppvivslyealgkvlaedirapdplppypasvkdgyavvasdgpge     79
                     ::|||||.|.|:||:|||||:||.|||||||||||:||||||||.|||||
Actinidia_chi     45 ARRLPPVTVPLHEAIGKVLAQDITAPDPLPPYPASMKDGYAVVALDGPGE     94

Cnx1E             80 ypvitesragndglgvtvtpgtvayvttggpipvgadavvqvedtkvigd    129
                     ||:||||||||||:|||||||||||||||||||.|||||||||||::|..
Actinidia_chi     95 YPIITESRAGNDGVGVTVTPGTVAYVTTGGPIPEGADAVVQVEDTELIKG    144

Cnx1E            130 vsteakrvkiliqtkkgtdirrvgcdiekdatvlttgerigaseigllat    179
                     .|||:|.|:||:||.:|.|||.|||||.||..||..|||:||:|||||||
Actinidia_chi    145 ASTESKSVRILVQTSQGVDIRPVGCDIMKDDVVLKAGERLGAAEIGLLAT    194

Cnx1E            180 agvtmvkvypmpivailstgdelveptagtlgrgqirdsnramlvaavmq    229
                     .||..|||||.|.:|:|||||||||||.|.|.|||||||||||::||..|
Actinidia_chi    195 VGVMNVKVYPSPTIAVLSTGDELVEPTIGCLDRGQIRDSNRAMILAAAAQ    244

Cnx1E            230 qqckvvdlgivrddrkelekvldeavssgvdiiltsggvsmgdrdfvkpl    279
                     |.|||:||||..||.:.|.::||:|.|:|:||:|||||||||||||||||
Actinidia_chi    245 QHCKVLDLGIACDDEERLGRILDDAFSAGIDILLTSGGVSMGDRDFVKPL    294

Cnx1E            280 leekgkvyfskvlmkpgkpltfaeirakptesmlgktvlafglpgnpvsc    329
                     ||::|||:|.||.||||||||||||..:...:.:...:.|||||||||||
Actinidia_chi    295 LEKRGKVHFHKVCMKPGKPLTFAEIIPESPRNTMENKMFAFGLPGNPVSC    344

Cnx1E            330 lvcfnifvvptirqlagwtsphplrvrlrlqepiksdpirpefhraiikw    379
                     ||||::||||||..||||.:|:..||..||::.:|:||:|.|||||||:|
Actinidia_chi    345 LVCFHLFVVPTIHHLAGWANPYLPRVHARLKQSMKTDPVRLEFHRAIIRW    394

Cnx1E            380 kdndgsgtpgfvaestghqmssrllsmrsanallelpatgnvlsagssvs    429
                     :.|||||:|||||||||||||||||||:||||||||||:|:|:|:|:.||
Actinidia_chi    395 EANDGSGSPGFVAESTGHQMSSRLLSMKSANALLELPASGSVISSGTPVS    444

Cnx1E            430 aiivsdisafsidkkaslsepgsi--------------------------    453
                     ||::||.|:||:.|       ||:                          
Actinidia_chi    445 AILISDFSSFSVSK-------GSVSPELGYGTQRSVLKEVIADDARGSEY    487

Cnx1E            454 --------------------------------------------------    453
                                                                       
Actinidia_chi    488 RVAILTVSDTVASGAGPDRSGPRAVSVVNSSSERLGGAKVVATAVVPDEV    537

Cnx1E            454 --------------------------------------------------    453
                                                                       
Actinidia_chi    538 SRIKDVLRQWSDVDKVNLILTLGGTGFTPRDVTPEATKDLIEKETPGLLY    587

Cnx1E            454 --------------------------------------------------    453
                                                                       
Actinidia_chi    588 VMMQESLKVTPFAMLSRSAAGIRGSTLIINMPGNPNAVAECMDALLPALK    637

Cnx1E            454 -------------------------------------------------    453
                                                                      
Actinidia_chi    638 HALKQIKGDKREKHPRHVPHAQAAPTDTWEHSHQLASSGSKEPGCSCSH    686


#---------------------------------------
#---------------------------------------
