# Supplementary material for: Phylogenetic based dissection of eukaryotic Mo-insertase functionality: From mechanism to complex assembly
Source: PLoS One. 2026 Jun 12;21(6):e0350191. doi: 10.1371/journal.pone.0350191 (PMC13262936; doi:10.1371/journal.pone.0350191)
Supplement: S4 Data File — Annotation according to Krausze, J., et al., Dimerization of the plant molybdenum insertase Cnx1E is required for synthesis of the molybdenum cofactor, Biochem J, 2017. 474(1): p. 163–178. and reference therein. The sequence alignments were carried out using EMBOSS Needle Pairwise Sequence Alignment (Madeira, F., et al., The EMBL-EBI Job Dispatcher sequence analysis tools framework in 2024. Nucleic Acids Res, 2024. 52(W1): p. W521-W525) and standard settings. For the Streptophyta sequences CiLak.13G125300.1 from Carya illinoinensis, FSB015820001 from Fagus sylvatica, CM035884.1.g4717.t1 from Gynostemma pentaphyllum, CM029397.1.g6424.t1 from Luffa aegyptiaca, XM_050076571.1 from Nymphaea colorata, NC_052233.1_cds_XP_038715662.1_2868 from Tripterygium wilfordii and SMEL_000g050390.1.01 from Solanum melongena we identified no G-domain encoding part within the annotated sequence (see supplementary S1 Table). For FvH4_3g26260.t4 from Fragaria vesca a C-terminal fused, partial G-domain sequence was identified. For the Chlorophyta sequences XP_002500333.1 from Micromonas commoda, XP_002950060 from Volvox carteri and DQ311646.1 from Chlamydomonas reinhardtii likewise no G-domain encoding part within the annotated sequence was identified (see supplementary S1 Table). For (lcl_CM028325.1.lcl_CM028325.1.g54.t1) from Eucommia ulmoides we identified only a partial E-domain sequence within the annotated sequence, while no G-domain sequence was identified. (ZIP) [file pone.0350191.s016.zip › Data file S4/Plants/E-domain/Picea_abies (@PAB00006859.1).out]

########################################
# Program: needle
# Rundate: Mon 17 Feb 2025 10:33:17
# Commandline: needle
#    -auto
#    -stdout
#    -asequence emboss_needle-I20250217-103312-0554-40273211-p1m.asequence
#    -bsequence emboss_needle-I20250217-103312-0554-40273211-p1m.bsequence
#    -datafile EBLOSUM62
#    -gapopen 10.0
#    -gapextend 0.5
#    -endopen 10.0
#    -endextend 0.5
#    -aformat3 pair
#    -sprotein1
#    -sprotein2
# Align_format: pair
# Report_file: stdout
########################################

#=======================================
#
# Aligned_sequences: 2
# 1: Cnx1E
# 2: Picea_abies
# Matrix: EBLOSUM62
# Gap_penalty: 10.0
# Extend_penalty: 0.5
#
# Length: 617
# Identity:     141/617 (22.9%)
# Similarity:   179/617 (29.0%)
# Gaps:         370/617 (60.0%)
# Score: 624.0
# 
#
#=======================================

Cnx1E              1 megqgccgggggktemipteealrivfgvskrlppvivslyealgkvlae     50
                                                                       
Picea_abies        1 --------------------------------------------------      0

Cnx1E             51 dirapdplppypasvkdgyavvasdgpgeypvitesragndglgvtvtpg    100
                                                                       
Picea_abies        1 --------------------------------------------------      0

Cnx1E            101 tvayvttggpipvgadavvqvedtkvigdvsteakrvkiliqtkkgtdir    150
                                      :..:|:.:.|.:.....||::||....||.||.
Picea_abies        1 -----------------MAHIENAQQIEENPEGMKRIRILTGAYKGQDIH     33

Cnx1E            151 rvgcdiekdatvlttgerigaseigllatagvtmvkvypmpivailstgd    200
                     .||.||:|.|.||.:||||||.|||||||.||.||||||:|.:|:|..||
Picea_abies       34 PVGYDIQKGAVVLKSGERIGAVEIGLLATIGVVMVKVYPIPTIAVLLIGD     83

Cnx1E            201 elveptagtlgrgqirdsnramlvaavmqqqckvvdlgivrddrkelekv    250
                     |||:|.:.:|||||||||..|||:||..|||||::||             
Picea_abies       84 ELVDPASNSLGRGQIRDSYWAMLLAAATQQQCKILDL-------------    120

Cnx1E            251 ldeavssgvdiiltsggvsmgdrdfvkplleekgkvyfskvlmkpgkplt    300
                                    |.|||||:||||.|||::                 
Picea_abies      121 ---------------GSVSMGDKDFVKHLLEKR-----------------    138

Cnx1E            301 faeirakptesmlgktvlafglpgnpvsclvcfnifvvptirqlagwtsp    350
                                                                 |||..|
Picea_abies      139 --------------------------------------------AGWRDP    144

Cnx1E            351 hplrvrlrlqepiksdpirpefhraiikwkdndgsgtpgfvaestghqms    400
                     ...||:.|:.||...||:|||:|||||.|:.::|||.|||||.||||::|
Picea_abies      145 RLHRVQSRISEPRTLDPLRPEYHRAIIHWEQDNGSGYPGFVAVSTGHEVS    194

Cnx1E            401 srllsmrsanallelpatgnvlsagssvsaiivsd--isafsidkkasls    448
                     ||||||:||||||||||...:|.||:.|.|:::|.  :|..|.:....|.
Picea_abies      195 SRLLSMKSANALLELPAGNKILPAGTMVWALLISSRLLSMKSANALLELP    244

Cnx1E            449 epgsi---------------------------------------------    453
                     ....|                                             
Picea_abies      245 AGNKILPAGTMVWALLISNVSSMPVFQTSGYDIQKGAVVLKSGERIGAAE    294

Cnx1E            454 --------------------------------------------------    453
                                                                       
Picea_abies      295 IGLLATIGVVMVKVYPIPTIAVLSTGDELVDPASNSLGRGQIRDSNRAML    344

Cnx1E            454 --------------------------------------------------    453
                                                                       
Picea_abies      345 LAAATQQQCKILDLGIACDDKEELEAVLDKAISAGVDVLLSSGGVSMGDK    394

Cnx1E            454 -----------------    453
                                      
Picea_abies      395 DFVKHLLEKRVYSDTGY    411


#---------------------------------------
#---------------------------------------
