# Supplementary material for: Phylogenetic based dissection of eukaryotic Mo-insertase functionality: From mechanism to complex assembly
Source: PLoS One. 2026 Jun 12;21(6):e0350191. doi: 10.1371/journal.pone.0350191 (PMC13262936; doi:10.1371/journal.pone.0350191)
Supplement: S4 Data File — Annotation according to Krausze, J., et al., Dimerization of the plant molybdenum insertase Cnx1E is required for synthesis of the molybdenum cofactor, Biochem J, 2017. 474(1): p. 163–178. and reference therein. The sequence alignments were carried out using EMBOSS Needle Pairwise Sequence Alignment (Madeira, F., et al., The EMBL-EBI Job Dispatcher sequence analysis tools framework in 2024. Nucleic Acids Res, 2024. 52(W1): p. W521-W525) and standard settings. For the Streptophyta sequences CiLak.13G125300.1 from Carya illinoinensis, FSB015820001 from Fagus sylvatica, CM035884.1.g4717.t1 from Gynostemma pentaphyllum, CM029397.1.g6424.t1 from Luffa aegyptiaca, XM_050076571.1 from Nymphaea colorata, NC_052233.1_cds_XP_038715662.1_2868 from Tripterygium wilfordii and SMEL_000g050390.1.01 from Solanum melongena we identified no G-domain encoding part within the annotated sequence (see supplementary S1 Table). For FvH4_3g26260.t4 from Fragaria vesca a C-terminal fused, partial G-domain sequence was identified. For the Chlorophyta sequences XP_002500333.1 from Micromonas commoda, XP_002950060 from Volvox carteri and DQ311646.1 from Chlamydomonas reinhardtii likewise no G-domain encoding part within the annotated sequence was identified (see supplementary S1 Table). For (lcl_CM028325.1.lcl_CM028325.1.g54.t1) from Eucommia ulmoides we identified only a partial E-domain sequence within the annotated sequence, while no G-domain sequence was identified. (ZIP) [file pone.0350191.s016.zip › Data file S4/Plants/E-domain/Paspalum_vaginatum (@Pavag06G269600.1).out]

########################################
# Program: needle
# Rundate: Mon 17 Feb 2025 11:09:53
# Commandline: needle
#    -auto
#    -stdout
#    -asequence emboss_needle-I20250217-110947-0680-78359722-p1m.asequence
#    -bsequence emboss_needle-I20250217-110947-0680-78359722-p1m.bsequence
#    -datafile EBLOSUM62
#    -gapopen 10.0
#    -gapextend 0.5
#    -endopen 10.0
#    -endextend 0.5
#    -aformat3 pair
#    -sprotein1
#    -sprotein2
# Align_format: pair
# Report_file: stdout
########################################

#=======================================
#
# Aligned_sequences: 2
# 1: Cnx1E
# 2: Paspalum_vaginatum
# Matrix: EBLOSUM62
# Gap_penalty: 10.0
# Extend_penalty: 0.5
#
# Length: 677
# Identity:     285/677 (42.1%)
# Similarity:   345/677 (51.0%)
# Gaps:         240/677 (35.5%)
# Score: 1453.5
# 
#
#=======================================

Cnx1E              1 megqgccgggggktemipteealrivfgvs--krlppvivslyealgkvl     48
                                    |:..||||..|...:  .|..|..|.|::|||.||
Paspalum_vagi      1 ---------------MLQVEEALAAVLSAAAPARAAPRDVPLHDALGLVL     35

Cnx1E             49 aedirapdplppypasvkdgyavvasdgpgeypvitesragndglgvtvt     98
                     ||.:||||||||:.||:||||||||||||||||||||||||.|.|||.|.
Paspalum_vagi     36 AEAVRAPDPLPPFRASIKDGYAVVASDGPGEYPVITESRAGGDALGVVVA     85

Cnx1E             99 pgtvayvttggpipvgadavvqvedtkvigdvsteakrvkiliqtkkgtd    148
                     .|||||||||||||.|||||||||||:.:...:..:|||:||::..:|.|
Paspalum_vagi     86 AGTVAYVTTGGPIPDGADAVVQVEDTEQLPGGADGSKRVRILVRAAEGQD    135

Cnx1E            149 irrvgcdiekdatvlttgerigaseigllatagvtmvkvypmpivailst    198
                     ||.||||||||:.||.:||.||.:|||||||.|||:|||||.|.:|:.||
Paspalum_vagi    136 IRNVGCDIEKDSIVLQSGEHIGPAEIGLLATVGVTIVKVYPRPTIAVFST    185

Cnx1E            199 gdelveptagtlgrgqirdsnramlvaavmqqqckvvdlgivrddrkele    248
                     |||||:|..|||.||||||||||||:||.:||:||||||||..|..:.|:
Paspalum_vagi    186 GDELVQPATGTLSRGQIRDSNRAMLLAAAVQQKCKVVDLGIAEDTEESLK    235

Cnx1E            249 kvldeavssgvdiiltsggvsmgdrdfvkplleekgkvyfskvlmkpgkp    298
                     :.::.|:.|..|||||||||||||||.|||.|.:.||::|.|:.||||||
Paspalum_vagi    236 EHMEAALRSDADIILTSGGVSMGDRDLVKPCLAKMGKIHFDKIRMKPGKP    285

Cnx1E            299 ltfaeirakptesmlgktvlafglpgnpvsclvcfnifvvptirqlagwt    348
                     ||||||..:.| ||..|||||||||||||||:||||:||||.||.|:||:
Paspalum_vagi    286 LTFAEITTQDT-SMPSKTVLAFGLPGNPVSCMVCFNLFVVPAIRLLSGWS    334

Cnx1E            349 sphplrvrlrlqepiksdpirpefhraiikwkdndgsgtpgfvaestghq    398
                     :||..||.:||..|:::||.|.|||||:|:|..:||||.||:||||||||
Paspalum_vagi    335 NPHLQRVHVRLSHPLRADPHRTEFHRAVIRWVLDDGSGKPGYVAESTGHQ    384

Cnx1E            399 mssrllsmrsanallelpatgnvlsagssvsaiivsdisafsidkkasls    448
                     .|||||||:|||||||:|:|..:|:||:|:.||::|||.:...||..:.|
Paspalum_vagi    385 ASSRLLSMKSANALLEVPSTSQILAAGTSIQAILISDIISSPSDKLPAAS    434

Cnx1E            449 epgsi---------------------------------------------    453
                     .|...                                             
Paspalum_vagi    435 NPSPSGVDPSAKSISTDVPQLAASQDAEVKVAILTVSDTVSSGAGPDRSG    484

Cnx1E            454 --------------------------------------------------    453
                                                                       
Paspalum_vagi    485 PRAVSVVNSSSEKLGGATVVATAVVPDEVDKIKGILVQWSDIDHVNLILT    534

Cnx1E            454 --------------------------------------------------    453
                                                                       
Paspalum_vagi    535 LGGTGFTPRDVTPEATKSVIEKEAPGLAFVMLQGSLKITPFAMLSRATAG    584

Cnx1E            454 --------------------------------------------------    453
                                                                       
Paspalum_vagi    585 IRGSTLIINMPGNPNAVAECMEVLLPALKHALKQIKGEKREKHPRHTPHA    634

Cnx1E            454 ---------------------------    453
                                                
Paspalum_vagi    635 AAAPVDQWERSFRAASASSGGGCSCGP    661


#---------------------------------------
#---------------------------------------
