# Supplementary material for: Phylogenetic based dissection of eukaryotic Mo-insertase functionality: From mechanism to complex assembly
Source: PLoS One. 2026 Jun 12;21(6):e0350191. doi: 10.1371/journal.pone.0350191 (PMC13262936; doi:10.1371/journal.pone.0350191)
Supplement: S4 Data File — Annotation according to Krausze, J., et al., Dimerization of the plant molybdenum insertase Cnx1E is required for synthesis of the molybdenum cofactor, Biochem J, 2017. 474(1): p. 163–178. and reference therein. The sequence alignments were carried out using EMBOSS Needle Pairwise Sequence Alignment (Madeira, F., et al., The EMBL-EBI Job Dispatcher sequence analysis tools framework in 2024. Nucleic Acids Res, 2024. 52(W1): p. W521-W525) and standard settings. For the Streptophyta sequences CiLak.13G125300.1 from Carya illinoinensis, FSB015820001 from Fagus sylvatica, CM035884.1.g4717.t1 from Gynostemma pentaphyllum, CM029397.1.g6424.t1 from Luffa aegyptiaca, XM_050076571.1 from Nymphaea colorata, NC_052233.1_cds_XP_038715662.1_2868 from Tripterygium wilfordii and SMEL_000g050390.1.01 from Solanum melongena we identified no G-domain encoding part within the annotated sequence (see supplementary S1 Table). For FvH4_3g26260.t4 from Fragaria vesca a C-terminal fused, partial G-domain sequence was identified. For the Chlorophyta sequences XP_002500333.1 from Micromonas commoda, XP_002950060 from Volvox carteri and DQ311646.1 from Chlamydomonas reinhardtii likewise no G-domain encoding part within the annotated sequence was identified (see supplementary S1 Table). For (lcl_CM028325.1.lcl_CM028325.1.g54.t1) from Eucommia ulmoides we identified only a partial E-domain sequence within the annotated sequence, while no G-domain sequence was identified. (ZIP) [file pone.0350191.s016.zip › Data file S4/Plants/E-domain/Salvia_miltiorrhiza (@GWHTAOSJ010166).out]

########################################
# Program: needle
# Rundate: Mon 17 Feb 2025 10:22:59
# Commandline: needle
#    -auto
#    -stdout
#    -asequence emboss_needle-I20250217-102254-0739-23584506-p1m.asequence
#    -bsequence emboss_needle-I20250217-102254-0739-23584506-p1m.bsequence
#    -datafile EBLOSUM62
#    -gapopen 10.0
#    -gapextend 0.5
#    -endopen 10.0
#    -endextend 0.5
#    -aformat3 pair
#    -sprotein1
#    -sprotein2
# Align_format: pair
# Report_file: stdout
########################################

#=======================================
#
# Aligned_sequences: 2
# 1: Cnx1E
# 2: Salvia_miltiorrhiza
# Matrix: EBLOSUM62
# Gap_penalty: 10.0
# Extend_penalty: 0.5
#
# Length: 671
# Identity:     290/671 (43.2%)
# Similarity:   350/671 (52.2%)
# Gaps:         227/671 (33.8%)
# Score: 1492.0
# 
#
#=======================================

Cnx1E              1 megqgccgggggktemipteealrivfgvskrlppvivslyealgkvlae     50
                              .|....::..|||..||..|::|||||.|||:.||||:||:
Salvia_miltio      1 ---------MGEVRNILSVEEAAEIVLSVAQRLPPVTVSLHHALGKILAQ     41

Cnx1E             51 dirapdplppypasvkdgyavvasdgpgeypvitesragndglgvtvtpg    100
                     |..||||.||||||:||||||||||||||||||||||||:||:.||||.|
Salvia_miltio     42 DASAPDPHPPYPASIKDGYAVVASDGPGEYPVITESRAGDDGIDVTVTSG     91

Cnx1E            101 tvayvttggpipvgadavvqvedtkvigdvsteakrvkiliqtkkgtdir    150
                     ||||||||||||.|||||:|||||..:...|...|||::|.|..:|.|||
Salvia_miltio     92 TVAYVTTGGPIPNGADAVIQVEDTVQVESASVGQKRVRVLKQVTQGLDIR    141

Cnx1E            151 rvgcdiekdatvlttgerigaseigllatagvtmvkvypmpivailstgd    200
                     .|||||.|...||.:||.:.|:|||||||.|||.|||||||.||:|||||
Salvia_miltio    142 PVGCDIAKGDVVLKSGELLAAAEIGLLATVGVTSVKVYPMPKVAVLSTGD    191

Cnx1E            201 elveptagtlgrgqirdsnramlvaavmqqqckvvdlgivrddrkelekv    250
                     ||||||..:|.|||||||||||::||..||||:|:|||||.||..|:|::
Salvia_miltio    192 ELVEPTTESLKRGQIRDSNRAMILAAAQQQQCEVLDLGIVHDDEDEIERM    241

Cnx1E            251 ldeavssgvdiiltsggvsmgdrdfvkplleekgkvyfskvlmkpgkplt    300
                     .|.|.|||:||::|||||||||||||||||.:.||::|.||.||||||||
Salvia_miltio    242 FDRAFSSGIDILITSGGVSMGDRDFVKPLLAKSGKLHFHKVSMKPGKPLT    291

Cnx1E            301 faeirakptesmlgktvlafglpgnpvsclvcfnifvvptirqlagwtsp    350
                     ||||....|::.....:||||||||||||:|||::|::|.||:|:|||.|
Salvia_miltio    292 FAEILRGSTDNKSQNKILAFGLPGNPVSCMVCFHLFLIPAIRRLSGWTQP    341

Cnx1E            351 hplrvrlrlqepiksdpirpefhraiikwkdndgsgtpgfvaestghqms    400
                     |..||..||:..:|:|.:|||||||.::|:.::|:.|.||||||||||:|
Salvia_miltio    342 HLPRVHARLKHSVKADHVRPEFHRATVRWEFDNGTKTTGFVAESTGHQIS    391

Cnx1E            401 srllsmrsanallelpatgnvlsagssvsaiivsdisafsidkkaslsep    450
                     ||||||:|||||||||.|||::.||:||.|||:|||..|:.........|
Salvia_miltio    392 SRLLSMKSANALLELPPTGNLIPAGTSVVAIIISDIIGFAGTTSLPSLTP    441

Cnx1E            451 gsi-----------------------------------------------    453
                     .||                                               
Salvia_miltio    442 DSIAPQTNPSHINTVKSEASEYRVAILTVSDTVASGEGPDRSGPRAVSVV    491

Cnx1E            454 --------------------------------------------------    453
                                                                       
Salvia_miltio    492 NSASEQLGGASVAATAVVPDEIPKIKELLERWSDIDKMDLILTLGGTGFT    541

Cnx1E            454 --------------------------------------------------    453
                                                                       
Salvia_miltio    542 PRDVTPEATKQVIHKETPGLLYVMMQESLKVTPFAVLSRSAAGIRGSTLI    591

Cnx1E            454 --------------------------------------------------    453
                                                                       
Salvia_miltio    592 INMPGNPNAVAECMDALLPVLKHALKQVKGDKREKHPRHVPHAQAEAAPL    641

Cnx1E            454 ---------------------    453
                                          
Salvia_miltio    642 DTWERSHKLAAAQHTGCSCSH    662


#---------------------------------------
#---------------------------------------
