# Supplementary material for: Phylogenetic based dissection of eukaryotic Mo-insertase functionality: From mechanism to complex assembly
Source: PLoS One. 2026 Jun 12;21(6):e0350191. doi: 10.1371/journal.pone.0350191 (PMC13262936; doi:10.1371/journal.pone.0350191)
Supplement: S4 Data File — Annotation according to Krausze, J., et al., Dimerization of the plant molybdenum insertase Cnx1E is required for synthesis of the molybdenum cofactor, Biochem J, 2017. 474(1): p. 163–178. and reference therein. The sequence alignments were carried out using EMBOSS Needle Pairwise Sequence Alignment (Madeira, F., et al., The EMBL-EBI Job Dispatcher sequence analysis tools framework in 2024. Nucleic Acids Res, 2024. 52(W1): p. W521-W525) and standard settings. For the Streptophyta sequences CiLak.13G125300.1 from Carya illinoinensis, FSB015820001 from Fagus sylvatica, CM035884.1.g4717.t1 from Gynostemma pentaphyllum, CM029397.1.g6424.t1 from Luffa aegyptiaca, XM_050076571.1 from Nymphaea colorata, NC_052233.1_cds_XP_038715662.1_2868 from Tripterygium wilfordii and SMEL_000g050390.1.01 from Solanum melongena we identified no G-domain encoding part within the annotated sequence (see supplementary S1 Table). For FvH4_3g26260.t4 from Fragaria vesca a C-terminal fused, partial G-domain sequence was identified. For the Chlorophyta sequences XP_002500333.1 from Micromonas commoda, XP_002950060 from Volvox carteri and DQ311646.1 from Chlamydomonas reinhardtii likewise no G-domain encoding part within the annotated sequence was identified (see supplementary S1 Table). For (lcl_CM028325.1.lcl_CM028325.1.g54.t1) from Eucommia ulmoides we identified only a partial E-domain sequence within the annotated sequence, while no G-domain sequence was identified. (ZIP) [file pone.0350191.s016.zip › Data file S4/Plants/E-domain/Fragaria_vesca (@FvH4_3g26260.t4).out]

########################################
# Program: needle
# Rundate: Mon 17 Feb 2025 15:53:52
# Commandline: needle
#    -auto
#    -stdout
#    -asequence emboss_needle-I20250217-155347-0066-42819662-p1m.asequence
#    -bsequence emboss_needle-I20250217-155347-0066-42819662-p1m.bsequence
#    -datafile EBLOSUM62
#    -gapopen 10.0
#    -gapextend 0.5
#    -endopen 10.0
#    -endextend 0.5
#    -aformat3 pair
#    -sprotein1
#    -sprotein2
# Align_format: pair
# Report_file: stdout
########################################

#=======================================
#
# Aligned_sequences: 2
# 1: Cnx1E
# 2: Fragaria_vesca
# Matrix: EBLOSUM62
# Gap_penalty: 10.0
# Extend_penalty: 0.5
#
# Length: 550
# Identity:     298/550 (54.2%)
# Similarity:   366/550 (66.5%)
# Gaps:         103/550 (18.7%)
# Score: 1563.0
# 
#
#=======================================

Cnx1E              1 megqgccgggggktemipteealrivfgvskrlppvivslyealgkvlae     50
                           ...|..|..::..||||:||..|.::||.|.|.|::||||||||
Fragaria_vesc      1 ------MTDGSTKPILLSAEEALQIVLKVVQKLPHVTVPLHDALGKVLAE     44

Cnx1E             51 dirapdplppypasvkdgyavvasdgpgeypvitesragndglgvtvtpg    100
                     ||||.:|.|.:|||:|||||||||||||||||:.|:|||:||:||.||||
Fragaria_vesc     45 DIRAGEPFPAFPASIKDGYAVVASDGPGEYPVVAEARAGSDGIGVAVTPG     94

Cnx1E            101 tvayvttggpipvgadavvqvedtkvigdvsteakrvkiliqtkkgtdir    150
                     ||||||||||||.|||||||||||:.:...|.|:|||::|:||:||.|||
Fragaria_vesc     95 TVAYVTTGGPIPDGADAVVQVEDTEQVHVNSHESKRVRVLVQTRKGVDIR    144

Cnx1E            151 rvgcdiekdatvlttgerigaseigllatagvtmvkvypmpivailstgd    200
                     .||||||||..|||:|:||||||:|||||.|.|||||||.|.:.:|||||
Fragaria_vesc    145 PVGCDIEKDDVVLTSGQRIGASEVGLLATVGRTMVKVYPTPKIGVLSTGD    194

Cnx1E            201 elveptagtlgrgqirdsnramlvaavmqqqckvvdlgivrddrkelekv    250
                     ||||||.|.|.|||||||||||::||.:|..|::.|.||.|||.:||||:
Fragaria_vesc    195 ELVEPTTGGLSRGQIRDSNRAMIMAASLQHHCEISDFGITRDDEEELEKI    244

Cnx1E            251 ldeavssgvdiiltsggvsmgdrdfvkplleekgkvyfskvlmkpgkplt    300
                     ::..:|||:||:||||||||||:|||||||.::|.|:||||.||||||||
Fragaria_vesc    245 MNTVISSGIDILLTSGGVSMGDKDFVKPLLRKRGTVHFSKVCMKPGKPLT    294

Cnx1E            301 faeirakptesmlgktvlafglpgnpvsclvcfnifvvptirqlagwtsp    350
                     ||||.::|.:.:..:.:.|||||||||||||||::|||||||.|:||..|
Fragaria_vesc    295 FAEINSEPADKLRKRKLFAFGLPGNPVSCLVCFHLFVVPTIRFLSGWADP    344

Cnx1E            351 hplrvrlrlqepiksdpirpefhraiikwkdndgsgtpgfvaestghqms    400
                     :|.||:.||.:|||:||:|||||.|.::|:.|.|.|.|||||||||.|.|
Fragaria_vesc    345 YPFRVQARLLQPIKTDPVRPEFHSATVRWELNKGLGNPGFVAESTGFQRS    394

Cnx1E            401 srllsmrsanallelpatgnvlsagssvsaiivsdisafsidkkaslsep    450
                     ||:|||:||||||||||||:::.||:||||||:||||..:|.|.:|...|
Fragaria_vesc    395 SRILSMKSANALLELPATGSLMPAGTSVSAIIISDISNAAISKNSSSPCP    444

Cnx1E            451 gsi-----------------------------------------------    453
                     .|.                                               
Fragaria_vesc    445 ASHIERYKTQETFIAESHDTGVRVAVLTVSDTVASGAGPDRSGPRAVSVV    494

Cnx1E            454 --------------------------------------------------    453
                                                                       
Fragaria_vesc    495 TSCSERLGGAKVVSTAVVPDDVSKIKDVLQRWSDSENMDLILTLGHFLEF    544


#---------------------------------------
#---------------------------------------
