# Supplementary material for: Phylogenetic based dissection of eukaryotic Mo-insertase functionality: From mechanism to complex assembly
Source: PLoS One. 2026 Jun 12;21(6):e0350191. doi: 10.1371/journal.pone.0350191 (PMC13262936; doi:10.1371/journal.pone.0350191)
Supplement: S4 Data File — Annotation according to Krausze, J., et al., Dimerization of the plant molybdenum insertase Cnx1E is required for synthesis of the molybdenum cofactor, Biochem J, 2017. 474(1): p. 163–178. and reference therein. The sequence alignments were carried out using EMBOSS Needle Pairwise Sequence Alignment (Madeira, F., et al., The EMBL-EBI Job Dispatcher sequence analysis tools framework in 2024. Nucleic Acids Res, 2024. 52(W1): p. W521-W525) and standard settings. For the Streptophyta sequences CiLak.13G125300.1 from Carya illinoinensis, FSB015820001 from Fagus sylvatica, CM035884.1.g4717.t1 from Gynostemma pentaphyllum, CM029397.1.g6424.t1 from Luffa aegyptiaca, XM_050076571.1 from Nymphaea colorata, NC_052233.1_cds_XP_038715662.1_2868 from Tripterygium wilfordii and SMEL_000g050390.1.01 from Solanum melongena we identified no G-domain encoding part within the annotated sequence (see supplementary S1 Table). For FvH4_3g26260.t4 from Fragaria vesca a C-terminal fused, partial G-domain sequence was identified. For the Chlorophyta sequences XP_002500333.1 from Micromonas commoda, XP_002950060 from Volvox carteri and DQ311646.1 from Chlamydomonas reinhardtii likewise no G-domain encoding part within the annotated sequence was identified (see supplementary S1 Table). For (lcl_CM028325.1.lcl_CM028325.1.g54.t1) from Eucommia ulmoides we identified only a partial E-domain sequence within the annotated sequence, while no G-domain sequence was identified. (ZIP) [file pone.0350191.s016.zip › Data file S4/Plants/E-domain/Allium_sativum (@CM031529.1.CM031529.1.g69000.t1).out]

########################################
# Program: needle
# Rundate: Mon 17 Feb 2025 16:27:44
# Commandline: needle
#    -auto
#    -stdout
#    -asequence emboss_needle-I20250217-162741-0822-67045574-p1m.asequence
#    -bsequence emboss_needle-I20250217-162741-0822-67045574-p1m.bsequence
#    -datafile EBLOSUM62
#    -gapopen 10.0
#    -gapextend 0.5
#    -endopen 10.0
#    -endextend 0.5
#    -aformat3 pair
#    -sprotein1
#    -sprotein2
# Align_format: pair
# Report_file: stdout
########################################

#=======================================
#
# Aligned_sequences: 2
# 1: Cnx1E
# 2: Allium_sativum
# Matrix: EBLOSUM62
# Gap_penalty: 10.0
# Extend_penalty: 0.5
#
# Length: 801
# Identity:     286/801 (35.7%)
# Similarity:   350/801 (43.7%)
# Gaps:         363/801 (45.3%)
# Score: 1396.0
# 
#
#=======================================

Cnx1E              1 megqgccgggggktem------------------ipteealrivfgvskr     32
                                    |                  :..||||:.|..|:.|
Allium_sativu      1 ---------------MNQQSSPSAPPLFNHHISAVTVEEALKKVLSVATR     35

Cnx1E             33 lppvivslyealgkvlaedirapdplppypasvkdgyavvasdgpgeypv     82
                     ||||.|.|.::||.|||:|||||||||||.||:|||||||||||||.|||
Allium_sativu     36 LPPVTVPLIDSLGLVLADDIRAPDPLPPYRASIKDGYAVVASDGPGVYPV     85

Cnx1E             83 itesragndglgvtvtpgtvayvttggpipvgadavvqvedtkvigdvst    132
                     ||||||||||:.|.||||||||||||||||.|||:|||:|||:.:.|.|.
Allium_sativu     86 ITESRAGNDGMDVVVTPGTVAYVTTGGPIPEGADSVVQIEDTEQVADTSN    135

Cnx1E            133 eakrvkiliqtkkgtdirrvgcdiekdatvlttgerigaseigllatagv    182
                     |.|.|||||:..||.|||.||.||.|||.||.:|:.||..|||||||.||
Allium_sativu    136 ELKHVKILIEVPKGRDIREVGSDIAKDAIVLKSGDHIGNPEIGLLATVGV    185

Cnx1E            183 tmvkvypmpivailstgdelveptagtlgrgqirdsnramlvaavmqqqc    232
                     |||||:|.|.:|:||||||||||....|.||||||||||||:||..:|:|
Allium_sativu    186 TMVKVFPKPKIAVLSTGDELVEPGTKNLSRGQIRDSNRAMLLAAATEQRC    235

Cnx1E            233 kvvdlgivrddrkelekvldeavssgvdiiltsggvsmgdrdfvkpllee    282
                     ::.||||..||.:.|:|:||....||:||:||||||||||||||||.|.:
Allium_sativu    236 EIADLGIAPDDDESLQKILDAVFESGIDILLTSGGVSMGDRDFVKPCLRK    285

Cnx1E            283 kgkvyfskvlmkpgkpltfaeirakptesmlgktvlafglpgnpvsclvc    332
                     :|.::|.:|.||||||||||:|.:|.......|::||||||||||||.||
Allium_sativu    286 RGTIHFERVNMKPGKPLTFAQIASKSMNVSSDKSILAFGLPGNPVSCSVC    335

Cnx1E            333 fnifvvptirqlagwtsph------------------------plr----    354
                     ||:|.||.||.|:||::||                        ||:    
Allium_sativu    336 FNLFAVPAIRLLSGWSNPHLQRYARGAEVCGGAARFIRGASHGPLKSNRI    385

Cnx1E            355 --------------------------------------------------    354
                                                                       
Allium_sativu    386 RPGFCLKSKVKNRKLVAVGGFIVEPTVGGRKKGVVFFLGHVVLFCCLIYA    435

Cnx1E            355 --------------------vrlrlqep--------------iksdpirp    370
                                         :|:|::.|              ||:||.||
Allium_sativu    436 VSLRIRIPIFLNLPDSRVPILRIRIRAPAPMLSRVHACITNSIKADPARP    485

Cnx1E            371 efhraiikwkdndgsgtpgfvaestghqmssrllsmrsanallelpatgn    420
                     |:.|||::|..::.:|.|||:|||||.|||||||||:||||||||||||.
Allium_sativu    486 EYQRAIVRWDFSNATGKPGFIAESTGKQMSSRLLSMKSANALLELPATGE    535

Cnx1E            421 vlsagssvsaiivsdisafsi-------dkkaslsepgsi----------    453
                     :|.||:.|.|:::||||:|.|       |....|.:..::          
Allium_sativu    536 ILPAGAVVQAVLISDISSFPISTIKTCDDSTVPLCKGDNVKVSKPMESMQ    585

Cnx1E            454 --------------------------------------------------    453
                                                                       
Allium_sativu    586 IKGAESVKVAILTVSDTVASGAGPDRSGPRAIFVINSSSEKLGGAYVFAS    635

Cnx1E            454 --------------------------------------------------    453
                                                                       
Allium_sativu    636 DVVPDEVDKISDTLKKWSDIDNVDLILTLGGTGFTPRDVTPEATKSVIEK    685

Cnx1E            454 --------------------------------------------------    453
                                                                       
Allium_sativu    686 EAPGLPYIMLQESLKITPFAVLSRAVAGIRGSTLIINMPGNPNAVAECMD    735

Cnx1E            454 --------------------------------------------------    453
                                                                       
Allium_sativu    736 ALLPTLKHALKQIKGDKREKHPRHAPHAQAQPADEWERSFKSASSGCSCS    785

Cnx1E            454 -    453
                      
Allium_sativu    786 H    786


#---------------------------------------
#---------------------------------------
