# Supplementary material for: Phylogenetic based dissection of eukaryotic Mo-insertase functionality: From mechanism to complex assembly
Source: PLoS One. 2026 Jun 12;21(6):e0350191. doi: 10.1371/journal.pone.0350191 (PMC13262936; doi:10.1371/journal.pone.0350191)
Supplement: S4 Data File — Annotation according to Krausze, J., et al., Dimerization of the plant molybdenum insertase Cnx1E is required for synthesis of the molybdenum cofactor, Biochem J, 2017. 474(1): p. 163–178. and reference therein. The sequence alignments were carried out using EMBOSS Needle Pairwise Sequence Alignment (Madeira, F., et al., The EMBL-EBI Job Dispatcher sequence analysis tools framework in 2024. Nucleic Acids Res, 2024. 52(W1): p. W521-W525) and standard settings. For the Streptophyta sequences CiLak.13G125300.1 from Carya illinoinensis, FSB015820001 from Fagus sylvatica, CM035884.1.g4717.t1 from Gynostemma pentaphyllum, CM029397.1.g6424.t1 from Luffa aegyptiaca, XM_050076571.1 from Nymphaea colorata, NC_052233.1_cds_XP_038715662.1_2868 from Tripterygium wilfordii and SMEL_000g050390.1.01 from Solanum melongena we identified no G-domain encoding part within the annotated sequence (see supplementary S1 Table). For FvH4_3g26260.t4 from Fragaria vesca a C-terminal fused, partial G-domain sequence was identified. For the Chlorophyta sequences XP_002500333.1 from Micromonas commoda, XP_002950060 from Volvox carteri and DQ311646.1 from Chlamydomonas reinhardtii likewise no G-domain encoding part within the annotated sequence was identified (see supplementary S1 Table). For (lcl_CM028325.1.lcl_CM028325.1.g54.t1) from Eucommia ulmoides we identified only a partial E-domain sequence within the annotated sequence, while no G-domain sequence was identified. (ZIP) [file pone.0350191.s016.zip › Data file S4/Plants/E-domain/Oryza_sativa_XP_015636287.1.out]

########################################
# Program: needle
# Rundate: Mon 17 Feb 2025 11:12:51
# Commandline: needle
#    -auto
#    -stdout
#    -asequence emboss_needle-I20250217-111246-0721-62747628-p1m.asequence
#    -bsequence emboss_needle-I20250217-111246-0721-62747628-p1m.bsequence
#    -datafile EBLOSUM62
#    -gapopen 10.0
#    -gapextend 0.5
#    -endopen 10.0
#    -endextend 0.5
#    -aformat3 pair
#    -sprotein1
#    -sprotein2
# Align_format: pair
# Report_file: stdout
########################################

#=======================================
#
# Aligned_sequences: 2
# 1: Cnx1E
# 2: Oryza_sativa_XP_015636287.1
# Matrix: EBLOSUM62
# Gap_penalty: 10.0
# Extend_penalty: 0.5
#
# Length: 681
# Identity:     279/681 (41.0%)
# Similarity:   337/681 (49.5%)
# Gaps:         248/681 (36.4%)
# Score: 1413.0
# 
#
#=======================================

Cnx1E              1 megqgccgggggktemipteealrivfgvskrlppv----ivslyealgk     46
                                    |:..||||..|...:......    .|.|::|||.
Oryza_sativa_      1 ---------------MLQVEEALAAVLSAAAASAAARAAEAVPLHDALGL     35

Cnx1E             47 vlaedirapdplppypasvkdgyavvasdgpgeypvitesragndglgvt     96
                     |||||:||||||||:.||:||||||||||||||||||||||||:|.|||.
Oryza_sativa_     36 VLAEDVRAPDPLPPFRASIKDGYAVVASDGPGEYPVITESRAGDDALGVV     85

Cnx1E             97 vtpgtvayvttggpipvgadavvqvedtkvigdvsteakrvkiliqtkkg    146
                     ||||||||||||||||.|||||||||||:.:......:|||:||::..:|
Oryza_sativa_     86 VTPGTVAYVTTGGPIPDGADAVVQVEDTEQLAGAPDGSKRVRILVRPTQG    135

Cnx1E            147 tdirrvgcdiekdatvlttgerigaseigllatagvtmvkvypmpivail    196
                     .|||.|||||:||:.||.:.|.||.:|||||||.|||.||||..|.:|:.
Oryza_sativa_    136 QDIRNVGCDIQKDSVVLKSSEHIGPAEIGLLATVGVTTVKVYRRPTIAVF    185

Cnx1E            197 stgdelveptagtlgrgqirdsnramlvaavmqqqckvvdlgivrddrke    246
                     |||||||||...:|.||||||||||||:||.:|.:||||||||.:|..:.
Oryza_sativa_    186 STGDELVEPATASLSRGQIRDSNRAMLIAAAIQHKCKVVDLGIAKDTEES    235

Cnx1E            247 lekvldeavssgvdiiltsggvsmgdrdfvkplleekgkvyfskvlmkpg    296
                     |::.:|.|:||..|||||||||||||||.|||.|...||::|.|:.||||
Oryza_sativa_    236 LKEHMDAALSSDADIILTSGGVSMGDRDLVKPCLASMGKIHFEKIRMKPG    285

Cnx1E            297 kpltfaei----rakptesmlgktvlafglpgnpvsclvcfnifvvptir    342
                     ||||||||    .:||:     |.|||||||||||||:||||:||||.||
Oryza_sativa_    286 KPLTFAEIVTEDSSKPS-----KKVLAFGLPGNPVSCVVCFNLFVVPAIR    330

Cnx1E            343 qlagwtsphplrvrlrlqepiksdpirpefhraiikwkdndgsgtpgfva    392
                     .|:||::||..||..||..|::.||.|.|||||:|:|..:||||.||:||
Oryza_sativa_    331 SLSGWSNPHLPRVHARLLHPLRGDPHRQEFHRAVIRWVPDDGSGRPGYVA    380

Cnx1E            393 estghqmssrllsmrsanallelpatgnvlsagssvsaiivsdisafsid    442
                     ||||.|.|||||||:|||||||:|..|.:|.||:|:.||::||:::...|
Oryza_sativa_    381 ESTGQQASSRLLSMKSANALLEVPLVGQMLEAGTSMQAILISDMTSSPFD    430

Cnx1E            443 kkaslsepgsi---------------------------------------    453
                     |..:.|.|...                                       
Oryza_sativa_    431 KLPTASNPLPSHLFPSAKSVSTDLSQVPASQNTEVKVAILTVSDTVSLGA    480

Cnx1E            454 --------------------------------------------------    453
                                                                       
Oryza_sativa_    481 GPDRSGPRAISVVNSSSEKLGGATVVATAVVPDDVEKIKNILVKWSDIDR    530

Cnx1E            454 --------------------------------------------------    453
                                                                       
Oryza_sativa_    531 VSLILTLGGTGFTPRDVTPEATKSVIEKEAPGLTYVMLQESLKVTPFAML    580

Cnx1E            454 --------------------------------------------------    453
                                                                       
Oryza_sativa_    581 SRATAGIRGSTLIINMPGNPNAVAECMEALLPALKHALKQIKGDKREKHP    630

Cnx1E            454 -------------------------------    453
                                                    
Oryza_sativa_    631 RHVPHAEAAPVDQWDRSFRAASSGRGCSCEP    661


#---------------------------------------
#---------------------------------------
