# Supplementary material for: Phylogenetic based dissection of eukaryotic Mo-insertase functionality: From mechanism to complex assembly
Source: PLoS One. 2026 Jun 12;21(6):e0350191. doi: 10.1371/journal.pone.0350191 (PMC13262936; doi:10.1371/journal.pone.0350191)
Supplement: S4 Data File — Annotation according to Krausze, J., et al., Dimerization of the plant molybdenum insertase Cnx1E is required for synthesis of the molybdenum cofactor, Biochem J, 2017. 474(1): p. 163–178. and reference therein. The sequence alignments were carried out using EMBOSS Needle Pairwise Sequence Alignment (Madeira, F., et al., The EMBL-EBI Job Dispatcher sequence analysis tools framework in 2024. Nucleic Acids Res, 2024. 52(W1): p. W521-W525) and standard settings. For the Streptophyta sequences CiLak.13G125300.1 from Carya illinoinensis, FSB015820001 from Fagus sylvatica, CM035884.1.g4717.t1 from Gynostemma pentaphyllum, CM029397.1.g6424.t1 from Luffa aegyptiaca, XM_050076571.1 from Nymphaea colorata, NC_052233.1_cds_XP_038715662.1_2868 from Tripterygium wilfordii and SMEL_000g050390.1.01 from Solanum melongena we identified no G-domain encoding part within the annotated sequence (see supplementary S1 Table). For FvH4_3g26260.t4 from Fragaria vesca a C-terminal fused, partial G-domain sequence was identified. For the Chlorophyta sequences XP_002500333.1 from Micromonas commoda, XP_002950060 from Volvox carteri and DQ311646.1 from Chlamydomonas reinhardtii likewise no G-domain encoding part within the annotated sequence was identified (see supplementary S1 Table). For (lcl_CM028325.1.lcl_CM028325.1.g54.t1) from Eucommia ulmoides we identified only a partial E-domain sequence within the annotated sequence, while no G-domain sequence was identified. (ZIP) [file pone.0350191.s016.zip › Data file S4/Plants/E-domain/Fagopyrum_esculentum (@Fes_sc0003365.1.g000006.aua.1).out]

########################################
# Program: needle
# Rundate: Mon 17 Feb 2025 15:56:34
# Commandline: needle
#    -auto
#    -stdout
#    -asequence emboss_needle-I20250217-155630-0547-92604184-p1m.asequence
#    -bsequence emboss_needle-I20250217-155630-0547-92604184-p1m.bsequence
#    -datafile EBLOSUM62
#    -gapopen 10.0
#    -gapextend 0.5
#    -endopen 10.0
#    -endextend 0.5
#    -aformat3 pair
#    -sprotein1
#    -sprotein2
# Align_format: pair
# Report_file: stdout
########################################

#=======================================
#
# Aligned_sequences: 2
# 1: Cnx1E
# 2: Fagopyrum_esculentum
# Matrix: EBLOSUM62
# Gap_penalty: 10.0
# Extend_penalty: 0.5
#
# Length: 677
# Identity:     310/677 (45.8%)
# Similarity:   360/677 (53.2%)
# Gaps:         237/677 (35.0%)
# Score: 1581.0
# 
#
#=======================================

Cnx1E              1 megqgccgggggktemipteealrivfgvskrlppvivslyealgkvlae     50
                               ....:|||.:|||:.|..|::||.||.|.|:||||::|||
Fagopyrum_esc      1 ----------MAAAKMIPVDEALQTVLSVARRLDPVTVPLHEALGRILAE     40

Cnx1E             51 dirapdplppypasvkdgyavvasdgpgeypvitesragndglgvtvtpg    100
                     :||||||||||||||||||||||:|||||||||||||||||||||.||||
Fagopyrum_esc     41 EIRAPDPLPPYPASVKDGYAVVAADGPGEYPVITESRAGNDGLGVRVTPG     90

Cnx1E            101 tvayvttgg---pipvgadavvqvedtkvigdvsteakrvkiliqtkkgt    147
                     |||||||||   |||.|||:|||||||:   .::.|.||||||:|.::..
Fagopyrum_esc     91 TVAYVTTGGKFRPIPDGADSVVQVEDTE---QIAGEPKRVKILVQARQDV    137

Cnx1E            148 dirrvgcdiekdatvlttgerigaseigllatagvtmvkvypmpivails    197
                     |||.||.||:||..||.:|:|:|..|||||||.||||||||.:|.:|:||
Fagopyrum_esc    138 DIRPVGFDIQKDVVVLKSGDRLGPPEIGLLATVGVTMVKVYHIPTIAVLS    187

Cnx1E            198 tgdelveptagtlgrgqirdsnramlvaavmqqqckvvdlgivrddrkel    247
                     ||||||||....||||||||||||||:||.:||.||:|||||..|:..||
Fagopyrum_esc    188 TGDELVEPITTNLGRGQIRDSNRAMLLAAAVQQGCKIVDLGIASDNEAEL    237

Cnx1E            248 ekvldeavssgvdiiltsggvsmgdrdfvkplleekgkvyfskvlmkpgk    297
                     .:|||.|:..|.:|||||||||||||||||||||||||:|||||.|||||
Fagopyrum_esc    238 ARVLDSAIRGGANIILTSGGVSMGDRDFVKPLLEEKGKLYFSKVYMKPGK    287

Cnx1E            298 pltfaeirakptesmlgktvlafglpgnpvsclvcfnifvvptirqlagw    347
                     |||||||..|...|:....|||||||||||||||||::||||.||.|:||
Fagopyrum_esc    288 PLTFAEINTKQAPSVGTNQVLAFGLPGNPVSCLVCFHLFVVPAIRHLSGW    337

Cnx1E            348 tsphplrvrlrlqepiksdpirpefhraiikwkdndgsgtpgfvaestgh    397
                     |.||||||..||:.|:|.|..||||||||:|||:|||||.|||||||||.
Fagopyrum_esc    338 TDPHPLRVLARLENPLKGDQSRPEFHRAIVKWKENDGSGNPGFVAESTGQ    387

Cnx1E            398 qmssrllsmrsanallelpatgnvlsagssvsaiivsdisafsidkkasl    447
                     ||||||||||:||||||||.||||:.||:.|||:|:|::......|::..
Fagopyrum_esc    388 QMSSRLLSMRAANALLELPPTGNVIVAGTIVSAVIISELIGAPPSKRSLS    437

Cnx1E            448 sepgsi--------------------------------------------    453
                     .:..|.                                            
Fagopyrum_esc    438 KDTASSRQSTSSESKASNVKVAILTVSDTVASGNGPDRRQVIIGPRGVSV    487

Cnx1E            454 --------------------------------------------------    453
                                                                       
Fagopyrum_esc    488 INASSEKLGGAAVVATAVVSDDIPKIKEYLIKWSDVDKIDLILTLGGTGC    537

Cnx1E            454 --------------------------------------------------    453
                                                                       
Fagopyrum_esc    538 TPRDVTPEATKQVIEKETPGFLHVMMQESLKVTPFAMLSRSAAGIRGSTI    587

Cnx1E            454 --------------------------------------------------    453
                                                                       
Fagopyrum_esc    588 VSIINMPGNPNAVAECMEALLPALKHGLKQVKGDKREKHPLHIPHADAAP    637

Cnx1E            454 ---------------------------    453
                                                
Fagopyrum_esc    638 VDTWEHSHKMASDSSPIEEERGCSCSH    664


#---------------------------------------
#---------------------------------------
