# Supplementary material for: Phylogenetic based dissection of eukaryotic Mo-insertase functionality: From mechanism to complex assembly
Source: PLoS One. 2026 Jun 12;21(6):e0350191. doi: 10.1371/journal.pone.0350191 (PMC13262936; doi:10.1371/journal.pone.0350191)
Supplement: S4 Data File — Annotation according to Krausze, J., et al., Dimerization of the plant molybdenum insertase Cnx1E is required for synthesis of the molybdenum cofactor, Biochem J, 2017. 474(1): p. 163–178. and reference therein. The sequence alignments were carried out using EMBOSS Needle Pairwise Sequence Alignment (Madeira, F., et al., The EMBL-EBI Job Dispatcher sequence analysis tools framework in 2024. Nucleic Acids Res, 2024. 52(W1): p. W521-W525) and standard settings. For the Streptophyta sequences CiLak.13G125300.1 from Carya illinoinensis, FSB015820001 from Fagus sylvatica, CM035884.1.g4717.t1 from Gynostemma pentaphyllum, CM029397.1.g6424.t1 from Luffa aegyptiaca, XM_050076571.1 from Nymphaea colorata, NC_052233.1_cds_XP_038715662.1_2868 from Tripterygium wilfordii and SMEL_000g050390.1.01 from Solanum melongena we identified no G-domain encoding part within the annotated sequence (see supplementary S1 Table). For FvH4_3g26260.t4 from Fragaria vesca a C-terminal fused, partial G-domain sequence was identified. For the Chlorophyta sequences XP_002500333.1 from Micromonas commoda, XP_002950060 from Volvox carteri and DQ311646.1 from Chlamydomonas reinhardtii likewise no G-domain encoding part within the annotated sequence was identified (see supplementary S1 Table). For (lcl_CM028325.1.lcl_CM028325.1.g54.t1) from Eucommia ulmoides we identified only a partial E-domain sequence within the annotated sequence, while no G-domain sequence was identified. (ZIP) [file pone.0350191.s016.zip › Data file S4/Plants/E-domain/Phalaenopsis_equestris (@PEQU_31364.1).out]

########################################
# Program: needle
# Rundate: Mon 17 Feb 2025 10:55:21
# Commandline: needle
#    -auto
#    -stdout
#    -asequence emboss_needle-I20250217-105518-0029-98845466-p1m.asequence
#    -bsequence emboss_needle-I20250217-105518-0029-98845466-p1m.bsequence
#    -datafile EBLOSUM62
#    -gapopen 10.0
#    -gapextend 0.5
#    -endopen 10.0
#    -endextend 0.5
#    -aformat3 pair
#    -sprotein1
#    -sprotein2
# Align_format: pair
# Report_file: stdout
########################################

#=======================================
#
# Aligned_sequences: 2
# 1: Cnx1E
# 2: Phalaenopsis_equestris
# Matrix: EBLOSUM62
# Gap_penalty: 10.0
# Extend_penalty: 0.5
#
# Length: 649
# Identity:     287/649 (44.2%)
# Similarity:   346/649 (53.3%)
# Gaps:         211/649 (32.5%)
# Score: 1483.0
# 
#
#=======================================

Cnx1E              1 megqgccgggggktemipteealrivfgvskrlppvivslyealgkvlae     50
                                    |||..|||.:|...:.|||.|.|.|.:|.|.||||
Phalaenopsis_      1 ---------------MIPVNEALAMVLRAAARLPSVSVPLVDAFGLVLAE     35

Cnx1E             51 dirapdplppypasvkdgyavvasdgpgeypvitesragndglgvtvtpg    100
                     |||||||||||.|||||||||||||||||||:|.||||||||.|:.||||
Phalaenopsis_     36 DIRAPDPLPPYRASVKDGYAVVASDGPGEYPIIVESRAGNDGDGIEVTPG     85

Cnx1E            101 tvayvttggpipvgadavvqvedtkvigdvsteakrvkiliqtkkgtdir    150
                     ||||||||||:|.|||:|||:|::|.:.......|.||||::..:|.|||
Phalaenopsis_     86 TVAYVTTGGPVPYGADSVVQIENSKPVSVTVDGIKMVKILVKVPRGLDIR    135

Cnx1E            151 rvgcdiekdatvlttgerigaseigllatagvtmvkvypmpivailstgd    200
                     .||.||||||.||.:||.:|::|||||||.|||||||:|.|.||:|||||
Phalaenopsis_    136 EVGSDIEKDAVVLKSGELVGSAEIGLLATVGVTMVKVFPRPRVAVLSTGD    185

Cnx1E            201 elveptagtlgrgqirdsnramlvaavmqqqckvvdlgivrddrkelekv    250
                     |||||:..:||||||||||||||:||.:||||||.||||..|:.:.::|:
Phalaenopsis_    186 ELVEPSTKSLGRGQIRDSNRAMLLAAALQQQCKVTDLGIACDNEENIDKI    235

Cnx1E            251 ldeavssgvdiiltsggvsmgdrdfvkplleekgkvyfskvlmkpgkplt    300
                     .|.|:.|||||:||||||||||:|.|||:||.||.:.|.||.||||||||
Phalaenopsis_    236 FDAALESGVDILLTSGGVSMGDKDLVKPMLERKGTILFEKVFMKPGKPLT    285

Cnx1E            301 faeirakptesmlgktvlafglpgnpvsclvcfnifvvptirqlagwtsp    350
                     ||||..|..::...|||||||||||||||||||::||||.||.|:||.:|
Phalaenopsis_    286 FAEIDTKSEDNRNAKTVLAFGLPGNPVSCLVCFHLFVVPAIRSLSGWPNP    335

Cnx1E            351 hplrvrlrlqepiksdpirpefhraiikwkdndgsgtpgfvaestghqms    400
                     ...||..|:.:.|::...|||:||||::|:.:||||||||||||||.|:|
Phalaenopsis_    336 QLTRVHARIAQQIRTSADRPEYHRAIVRWEFDDGSGTPGFVAESTGGQLS    385

Cnx1E            401 srllsmrsanallelpatgnvlsagssvsaiivsdisafsidkkaslsep    450
                     ||||||:|||||||||:||.:|.||:||.||::|||.....::...|:..
Phalaenopsis_    386 SRLLSMKSANALLELPSTGQILHAGTSVQAILLSDIGNLPSNRSGKLTPN    435

Cnx1E            451 gsi-----------------------------------------------    453
                     .|.                                               
Phalaenopsis_    436 ASSHPEERNFKVAILTVSDTVAYGIGPDRSGPRAVSVVNSSSEALGGARV    485

Cnx1E            454 --------------------------------------------------    453
                                                                       
Phalaenopsis_    486 VATAVVPDEVDKIKEVLKKWSDIDKIDFILTLGGTGFTPRDVTPEATKAL    535

Cnx1E            454 --------------------------------------------------    453
                                                                       
Phalaenopsis_    536 LEKDAPGLSFVMLQESLKVTPFAMLSRAAAGIRGSTLIINMPGNPNAVAE    585

Cnx1E            454 -------------------------------------------------    453
                                                                      
Phalaenopsis_    586 CMEALLPALKHALMQIKGDKREKHPRHVPHALWQPADQWDKSFKAACSG    634


#---------------------------------------
#---------------------------------------
