# Supplementary material for: Phylogenetic based dissection of eukaryotic Mo-insertase functionality: From mechanism to complex assembly
Source: PLoS One. 2026 Jun 12;21(6):e0350191. doi: 10.1371/journal.pone.0350191 (PMC13262936; doi:10.1371/journal.pone.0350191)
Supplement: S4 Data File — Annotation according to Krausze, J., et al., Dimerization of the plant molybdenum insertase Cnx1E is required for synthesis of the molybdenum cofactor, Biochem J, 2017. 474(1): p. 163–178. and reference therein. The sequence alignments were carried out using EMBOSS Needle Pairwise Sequence Alignment (Madeira, F., et al., The EMBL-EBI Job Dispatcher sequence analysis tools framework in 2024. Nucleic Acids Res, 2024. 52(W1): p. W521-W525) and standard settings. For the Streptophyta sequences CiLak.13G125300.1 from Carya illinoinensis, FSB015820001 from Fagus sylvatica, CM035884.1.g4717.t1 from Gynostemma pentaphyllum, CM029397.1.g6424.t1 from Luffa aegyptiaca, XM_050076571.1 from Nymphaea colorata, NC_052233.1_cds_XP_038715662.1_2868 from Tripterygium wilfordii and SMEL_000g050390.1.01 from Solanum melongena we identified no G-domain encoding part within the annotated sequence (see supplementary S1 Table). For FvH4_3g26260.t4 from Fragaria vesca a C-terminal fused, partial G-domain sequence was identified. For the Chlorophyta sequences XP_002500333.1 from Micromonas commoda, XP_002950060 from Volvox carteri and DQ311646.1 from Chlamydomonas reinhardtii likewise no G-domain encoding part within the annotated sequence was identified (see supplementary S1 Table). For (lcl_CM028325.1.lcl_CM028325.1.g54.t1) from Eucommia ulmoides we identified only a partial E-domain sequence within the annotated sequence, while no G-domain sequence was identified. (ZIP) [file pone.0350191.s016.zip › Data file S4/Plants/E-domain/Malus_domestica (@MD11G1181200).out]

########################################
# Program: needle
# Rundate: Mon 17 Feb 2025 14:10:31
# Commandline: needle
#    -auto
#    -stdout
#    -asequence emboss_needle-I20250217-141027-0213-3436334-p1m.asequence
#    -bsequence emboss_needle-I20250217-141027-0213-3436334-p1m.bsequence
#    -datafile EBLOSUM62
#    -gapopen 10.0
#    -gapextend 0.5
#    -endopen 10.0
#    -endextend 0.5
#    -aformat3 pair
#    -sprotein1
#    -sprotein2
# Align_format: pair
# Report_file: stdout
########################################

#=======================================
#
# Aligned_sequences: 2
# 1: Cnx1E
# 2: Malus_domestica
# Matrix: EBLOSUM62
# Gap_penalty: 10.0
# Extend_penalty: 0.5
#
# Length: 692
# Identity:     317/692 (45.8%)
# Similarity:   370/692 (53.5%)
# Gaps:         242/692 (35.0%)
# Score: 1600.5
# 
#
#=======================================

Cnx1E              1 ---------------megqgccg----ggggktemipteealrivfgvsk     31
                                    .|.|...|    ....|..:|..|:||..|..|.:
Malus_domesti      1 MTFSLKPGWWGEPLAKESQLTMGETAREDSRKGTVISVEDALETVLRVVQ     50

Cnx1E             32 rlppvivslyealgkvlaedirapdplppypasvkdgyavvasdgpgeyp     81
                     |||||.|.|::|.||||||||||.:|||||||||||||||||||||||||
Malus_domesti     51 RLPPVTVPLHDAAGKVLAEDIRAREPLPPYPASVKDGYAVVASDGPGEYP    100

Cnx1E             82 vitesragndglgvtvtpgtvayvttggpipvgadavvqvedtkvigdvs    131
                     ||.||||||||||:|||||||||||||||||.|||||||||||:.|.:.|
Malus_domesti    101 VIAESRAGNDGLGITVTPGTVAYVTTGGPIPDGADAVVQVEDTEEIEEHS    150

Cnx1E            132 teakrvkiliqtkkgtdirrvgcdiekdatvlttgerigaseigllatag    181
                     .::.:|:|||||.||.|||.||||||.||.|||:|:||||||||||||.|
Malus_domesti    151 LDSGQVRILIQTSKGVDIRPVGCDIEADAVVLTSGQRIGASEIGLLATVG    200

Cnx1E            182 vtmvkvypmpivailstgdelveptagtlgrgqirdsnramlvaavmqqq    231
                     ||||||||.|.:.:||||||||||..|.|.|||||||||||::||.:|..
Malus_domesti    201 VTMVKVYPTPTIGVLSTGDELVEPMTGCLNRGQIRDSNRAMILAASLQHH    250

Cnx1E            232 ckvvdlgivrddrkelekvldeavssgvdiiltsggvsmgdrdfvkplle    281
                     |||:||||.|||.:.||.:::.|:|:|||:|||||||||||||:||||.:
Malus_domesti    251 CKVLDLGIARDDEEVLENIINTAISAGVDVILTSGGVSMGDRDYVKPLFQ    300

Cnx1E            282 ekgkvyfskvlmkpgkpltfaeirakptesmlgktvlafglpgnpvsclv    331
                     .:|.|:||||.|||||||.||||.::|.|:|..|.:.|||||||||||||
Malus_domesti    301 RRGTVHFSKVWMKPGKPLNFAEINSRPEENMPVKRIFAFGLPGNPVSCLV    350

Cnx1E            332 cfnifvvptirqlagwtsphplrvrlrlqepiksdpirpefhraiikwkd    381
                     ||::|||||||:||||.:||.|||..||::|:|:||.|||||||||.|:.
Malus_domesti    351 CFHVFVVPTIRRLAGWKNPHLLRVHARLRQPLKTDPGRPEFHRAIIGWEL    400

Cnx1E            382 ndgsgtpgfvaestghqmssrllsmrsanallelpatgnvlsagssvsai    431
                     |||.|.|||||||||||.|||:|||:||||||||||||:|::||:||.||
Malus_domesti    401 NDGLGYPGFVAESTGHQRSSRILSMKSANALLELPATGSVIAAGTSVPAI    450

Cnx1E            432 ivsdisafsidkkaslsepgsi----------------------------    453
                     |:||||....:   |.|.|.|.                            
Malus_domesti    451 IISDISNAICE---SSSSPNSASPFQRFILQERTVAESQDAGVRVAILTV    497

Cnx1E            454 --------------------------------------------------    453
                                                                       
Malus_domesti    498 SDTVASGAGPDRSGPRAVSVVNSCSETLGGARVVSTAVVADDVSKIKDVL    547

Cnx1E            454 --------------------------------------------------    453
                                                                       
Malus_domesti    548 HRWSDIEQMDLILTLGGTGFTPRDVTPEATKELIEKETPGLLHVMMQESL    597

Cnx1E            454 --------------------------------------------------    453
                                                                       
Malus_domesti    598 KVTPTAMLSRSAAGIRGSSLIINMPGNPNAVAECMEALLPALKHGLKQIR    647

Cnx1E            454 ------------------------------------------    453
                                                               
Malus_domesti    648 GDKREKHPQHVPHAQGATTDVWEQSYKLASASGTEPGCSCCR    689


#---------------------------------------
#---------------------------------------
