# Supplementary material for: Phylogenetic based dissection of eukaryotic Mo-insertase functionality: From mechanism to complex assembly
Source: PLoS One. 2026 Jun 12;21(6):e0350191. doi: 10.1371/journal.pone.0350191 (PMC13262936; doi:10.1371/journal.pone.0350191)
Supplement: S4 Data File — Annotation according to Krausze, J., et al., Dimerization of the plant molybdenum insertase Cnx1E is required for synthesis of the molybdenum cofactor, Biochem J, 2017. 474(1): p. 163–178. and reference therein. The sequence alignments were carried out using EMBOSS Needle Pairwise Sequence Alignment (Madeira, F., et al., The EMBL-EBI Job Dispatcher sequence analysis tools framework in 2024. Nucleic Acids Res, 2024. 52(W1): p. W521-W525) and standard settings. For the Streptophyta sequences CiLak.13G125300.1 from Carya illinoinensis, FSB015820001 from Fagus sylvatica, CM035884.1.g4717.t1 from Gynostemma pentaphyllum, CM029397.1.g6424.t1 from Luffa aegyptiaca, XM_050076571.1 from Nymphaea colorata, NC_052233.1_cds_XP_038715662.1_2868 from Tripterygium wilfordii and SMEL_000g050390.1.01 from Solanum melongena we identified no G-domain encoding part within the annotated sequence (see supplementary S1 Table). For FvH4_3g26260.t4 from Fragaria vesca a C-terminal fused, partial G-domain sequence was identified. For the Chlorophyta sequences XP_002500333.1 from Micromonas commoda, XP_002950060 from Volvox carteri and DQ311646.1 from Chlamydomonas reinhardtii likewise no G-domain encoding part within the annotated sequence was identified (see supplementary S1 Table). For (lcl_CM028325.1.lcl_CM028325.1.g54.t1) from Eucommia ulmoides we identified only a partial E-domain sequence within the annotated sequence, while no G-domain sequence was identified. (ZIP) [file pone.0350191.s016.zip › Data file S4/Plants/E-domain/Zygnema_circumcarinatum_gene17487.out]

########################################
# Program: needle
# Rundate: Mon 17 Feb 2025 09:59:12
# Commandline: needle
#    -auto
#    -stdout
#    -asequence emboss_needle-I20250217-095907-0314-92052445-p1m.asequence
#    -bsequence emboss_needle-I20250217-095907-0314-92052445-p1m.bsequence
#    -datafile EBLOSUM62
#    -gapopen 10.0
#    -gapextend 0.5
#    -endopen 10.0
#    -endextend 0.5
#    -aformat3 pair
#    -sprotein1
#    -sprotein2
# Align_format: pair
# Report_file: stdout
########################################

#=======================================
#
# Aligned_sequences: 2
# 1: Cnx1E
# 2: Zygnema_circumcarinatum_gene17487
# Matrix: EBLOSUM62
# Gap_penalty: 10.0
# Extend_penalty: 0.5
#
# Length: 711
# Identity:     255/711 (35.9%)
# Similarity:   314/711 (44.2%)
# Gaps:         267/711 (37.6%)
# Score: 1233.5
# 
#
#=======================================

Cnx1E              1 megqg----cc------gggggktemipteealrivfgvskrlppvivsl     40
                     |...|    .|      |.......::..|||..||...:.|||.|.:..
Zygnema_circu      1 MASPGHDHDSCGVPAVPGAPSSSYALLSVEEATSIVLAHALRLPVVTLPF     50

Cnx1E             41 yealgkvlaedirapdplppypasvkdgyavvasdgpgeypvitesragn     90
                     ..|.|.:|||.:.|.:||||||||:||||||:|.|||||||:|.|:|||:
Zygnema_circu     51 NAAYGSMLAETVYAREPLPPYPASIKDGYAVIAEDGPGEYPIIAEARAGD    100

Cnx1E             91 dglgvtvtpgtvayvttggpipvgadavvqvedtkvigdvsteakrvkil    140
                     |...|.||||||||:|||||:|.|||||:|||:|..:.|.....|||||:
Zygnema_circu    101 DAANVVVTPGTVAYITTGGPVPEGADAVIQVENTLPLPDGENNQKRVKIV    150

Cnx1E            141 iqtkkgtdirrvgcdiekdatvlttgerigaseigllatagvtmvkvypm    190
                     ...|||.|||.||.||.:...||..|..|.|:||||||..|.|.|||||.
Zygnema_circu    151 KGAKKGEDIRPVGSDITEGEIVLKAGVVIKAAEIGLLAAVGATEVKVYPK    200

Cnx1E            191 pivailstgdelvep-tagtlgrgqirdsnramlvaavmqqqckvvdlgi    239
                     |:||:||||||||:| ...|.|||.|||:|||||:||.....|:.:||||
Zygnema_circu    201 PMVAVLSTGDELVDPQDRATPGRGMIRDANRAMLLAAASSHGCRTMDLGI    250

Cnx1E            240 vrddrkelekvldeavssgvdiiltsggvsmgdrdfvkplleekgkvyfs    289
                     .||...:|||.||.|:.:..||.:|:|||||||||.||||||.:|||:|.
Zygnema_circu    251 ARDVEGDLEKKLDAALEAKCDIFITTGGVSMGDRDLVKPLLERRGKVHFG    300

Cnx1E            290 kvlmkpgkpltfaeirakptesmlgktvlafglpgnpvsclvcfnifvvp    339
                     :||||||||||||.|.. |........||||.|||||||.:||||:..||
Zygnema_circu    301 RVLMKPGKPLTFATIDI-PVGERGSHRVLAFALPGNPVSGVVCFNLVAVP    349

Cnx1E            340 tirqlagwtsphplrvrlrlqepiksdpirpefhraiikwkdndgsgtpg    389
                     .||:|:|...|...||:.|:::|:|.||.|||:||..::|:.:||:|.||
Zygnema_circu    350 AIRKLSGHADPSLRRVQARVKQPLKLDPERPEYHRCTLRWEGDDGTGQPG    399

Cnx1E            390 fvaestghqmssrllsmrsanallelpatgnvlsagssvsaiivsdisaf    439
                     |||||||.|:|||||||||||||||||....:|.:|:.|||:::.||   
Zygnema_circu    400 FVAESTGRQISSRLLSMRSANALLELPRVAGILRSGTLVSALLIDDI---    446

Cnx1E            440 sidkkaslsepgsi------------------------------------    453
                          |::..|.|.                                    
Zygnema_circu    447 -----ATMPTPSSPIPICPPTAASPVPPRDGGSHGEHMHGGHSHGHSHGK    491

Cnx1E            454 --------------------------------------------------    453
                                                                       
Zygnema_circu    492 HSHTGHSHGEMRHEGSGHGESERGVKKVEEDNGENVVKVAILTVSDTVAA    541

Cnx1E            454 --------------------------------------------------    453
                                                                       
Zygnema_circu    542 GRGPDRSGPRAASAVEALSERLGGASVVAMAAVPDEVEAIQTVLKKWSDE    591

Cnx1E            454 --------------------------------------------------    453
                                                                       
Zygnema_circu    592 EKVNLIITTGGTGFSPRDVTPEATKPLLEREAPGLVHVMLAESLKVTPTA    641

Cnx1E            454 --------------------------------------------------    453
                                                                       
Zygnema_circu    642 MLSRMAAGIRGSSLIVNMPGNPNAVVECLEAILPALPHALKQLRGEKREK    691

Cnx1E            454 -----------    453
                                
Zygnema_circu    692 HPRHVPHAGPS    702


#---------------------------------------
#---------------------------------------
