# Supplementary material for: Phylogenetic based dissection of eukaryotic Mo-insertase functionality: From mechanism to complex assembly
Source: PLoS One. 2026 Jun 12;21(6):e0350191. doi: 10.1371/journal.pone.0350191 (PMC13262936; doi:10.1371/journal.pone.0350191)
Supplement: S9 Data File — (ZIP) [file pone.0350191.s021.zip]

Archive with 2 entries (1 files):
- Data file S9/
- Data file S9/Data file S9.fasta
